# Supplementary material for: 3,14-Dimethyl-2,6,13,17-tetra­aza­tricyclo­[16.4.0.07,12]docosa­ne–(naphthalen-1-yl)methanol (1/2)
Source: Acta Crystallogr Sect E Struct Rep Online. 2011 Dec 14;68(Pt 1):o102. doi: 10.1107/S160053681105272X (PMC3254450; doi:10.1107/S160053681105272X)
Supplement: Supplementary file 1 [file e-68-0o102-sup1.cif]

##############################################################################
#                                                                            #
# This CIF contains the data in a paper accepted for publication in          #
# Acta Crystallographica Section E. It conforms to the requirements of       #
# Notes for Authors for Acta Crystallographica Section E, and has been       #
# peer reviewed under the auspices of the IUCr Commission on Journals.       #
#                                                                            #
# Full details of the Crystallographic Information File format               #
# are given in the paper "The Crystallographic Information File (CIF):       #
# a New Standard Archive File for Crystallography" by S. R. Hall, F. H.      #
# Allen and I. D. Brown [Acta Cryst. (1991), A47, 655-685].                  #
#                                                                            #
# The current version of the core CIF dictionary is obtainable from          #
# ftp://ftp.iucr.org/pub/cif_core.dic.                                       #
#                                                                            #
# Software is freely available for graphical display of the structure(s)     #
# in this CIF. For information consult the CIF software page                 #
# http://www.iucr.org/resources/cif/software.                                #
#                                                                            #
# This file may be used for bona fide research purposes within the           #
# scientific community so long as proper attribution is given to the journal # 
# article from which it was obtained.                                        #
#                                                                            #
##############################################################################
data_global
_audit_creation_method     SHELXL-97
_journal_date_recd_electronic     2011-12-07
_journal_date_accepted     2011-12-07
_journal_name_full     'Acta Crystallographica, Section E'
_journal_year     2012
_journal_volume     68
_journal_issue      1
_journal_page_first     o102
_journal_page_last     o102
_journal_paper_category     QO
_journal_paper_doi     10.1107/S160053681105272X
_journal_coeditor_code     HG5151
_publ_contact_author
;
     Dr. Seik Weng Ng
     Department of Chemistry
     University of Malaya
     50603 Kuala Lumpur
     Malaysia
;
_publ_contact_author_email     seikweng@um.edu.my
_publ_contact_author_fax     '03 7967 4193'
_publ_contact_author_phone     '03 7967 6778'
_publ_section_title
;\
3,14-Dimethyl-2,6,13,17-tetraazatricyclo[16.4.0.0^7,12^]docosane--(naphthalen-\
1-yl)methanol (1/2)
;
loop_
    _publ_author_name
    _publ_author_address
    'Choi, Jong-Ha'
;
Department of Chemistry
Andong National University
Andong 760-749
Republic of Korea
;
    'Subhan, Md Abdus'
;
Department of Chemistry
Andong National University
Andong 760-749
Republic of Korea
;
    'Ryoo, Keon Sang'
;
Department of Chemistry
Andong National University
Andong 760-749
Republic of Korea
;
    'Ng, Seik Weng'
;
     Department of Chemistry
     University of Malaya
     50603 Kuala Lumpur
     Malaysia
     and
     Chemistry Department
     Faculty of Science
     King Abdulaziz University
     PO Box 80203 Jeddah
     Saudi Arabia
;
data_I
_audit_creation_method     SHELXL-97
_chemical_name_systematic
;
3,14-Dimethyl-2,6,13,17-tetraazatricyclo[16.4.0.0^7,12^]docosane--
(naphthalen-1-yl)methanol (1/2)
;
_chemical_name_common     ?
_chemical_formula_moiety     'C20 H40 N4, 2(C11 H10 O)'
_chemical_formula_sum     'C42 H60 N4 O2'
_chemical_formula_iupac     'C20 H40 N4, 2C11 H10 O'
_chemical_formula_weight     652.94
_chemical_melting_point     ?
_symmetry_cell_setting     triclinic
_symmetry_space_group_name_H-M     'P -1'
_symmetry_space_group_name_Hall     '-P 1'
loop_
    _symmetry_equiv_pos_as_xyz
    'x, y, z'
    '-x, -y, -z'
_cell_length_a     8.9706(4)
_cell_length_b     9.4967(6)
_cell_length_c     10.5580(5)
_cell_angle_alpha     92.500(4)
_cell_angle_beta     97.961(4)
_cell_angle_gamma     96.666(4)
_cell_volume     883.13(8)
_cell_formula_units_Z     1
_cell_measurement_reflns_used     2968
_cell_measurement_theta_min     2.7947
_cell_measurement_theta_max     29.2500
_cell_measurement_temperature     100(2)
_exptl_crystal_description     prism
_exptl_crystal_colour     colorless
_exptl_crystal_size_max     0.30
_exptl_crystal_size_mid     0.25
_exptl_crystal_size_min     0.20
_exptl_crystal_density_diffrn     1.228
_exptl_crystal_density_meas     ?
_exptl_crystal_density_method     'not measured'
_exptl_crystal_F_000     356
_exptl_absorpt_coefficient_mu     0.075
_exptl_absorpt_correction_type     multi-scan
_exptl_absorpt_process_details     '(CrysAlis PRO; Agilent, 2010)'
_exptl_absorpt_correction_T_min     0.9778
_exptl_absorpt_correction_T_max     0.9851
_diffrn_ambient_temperature     100(2)
_diffrn_radiation_type     MoK\a
_diffrn_radiation_wavelength     0.71073
_diffrn_radiation_source     'SuperNova (Mo) X-ray Source'
_diffrn_radiation_monochromator     Mirror
_diffrn_measurement_device_type
                  'Agilent SuperNova Dual diffractometer with an Atlas detector'
_diffrn_measurement_method     '\w scan'
_diffrn_detector_area_resol_mean     10.4041
_diffrn_reflns_number     6926
_diffrn_reflns_av_R_equivalents     0.0265
_diffrn_reflns_av_sigmaI/netI     0.0488
_diffrn_reflns_theta_min     2.80
_diffrn_reflns_theta_max     27.50
_diffrn_reflns_theta_full     27.50
_diffrn_measured_fraction_theta_max     0.964
_diffrn_measured_fraction_theta_full     0.963
_diffrn_reflns_limit_h_min     -11
_diffrn_reflns_limit_h_max     11
_diffrn_reflns_limit_k_min     -12
_diffrn_reflns_limit_k_max     9
_diffrn_reflns_limit_l_min     -12
_diffrn_reflns_limit_l_max     13
_diffrn_standards_number     0
_diffrn_standards_interval_count     0
_diffrn_standards_interval_time     0
_diffrn_standards_decay_%     0
_reflns_number_total     3915
_reflns_number_gt     2958
_reflns_threshold_expression     I>2\s(I)
_refine_ls_structure_factor_coef     Fsqd
_refine_ls_matrix_type     full
_refine_ls_R_factor_all     0.0699
_refine_ls_R_factor_gt     0.0490
_refine_ls_wR_factor_gt     0.1120
_refine_ls_wR_factor_ref     0.1261
_refine_ls_goodness_of_fit_ref     0.995
_refine_ls_restrained_S_all     0.995
_refine_ls_number_reflns     3915
_refine_ls_number_parameters     229
_refine_ls_number_restraints     3
_refine_ls_hydrogen_treatment     mixed
_refine_ls_weighting_scheme     calc
_refine_ls_weighting_details
         'calc w=1/[\s^2^(Fo^2^)+(0.0516P)^2^+0.3587P] where P=(Fo^2^+2Fc^2^)/3'
_atom_sites_solution_hydrogens     geom
_atom_sites_solution_primary     direct
_atom_sites_solution_secondary     difmap
_refine_ls_shift/su_max     0.001
_refine_ls_shift/su_mean     0.001
_refine_diff_density_max     0.290
_refine_diff_density_min     -0.277
_refine_ls_extinction_method     none
_refine_ls_extinction_coef     ?
loop_
    _atom_type_symbol
    _atom_type_description
    _atom_type_scat_dispersion_real
    _atom_type_scat_dispersion_imag
    _atom_type_scat_source
    'C' 'C' 0.0033 0.0016
                         'International Tables Vol C Tables 4.2.6.8 and 6.1.1.4'
    'H' 'H' 0.0000 0.0000
                         'International Tables Vol C Tables 4.2.6.8 and 6.1.1.4'
    'N' 'N' 0.0061 0.0033
                         'International Tables Vol C Tables 4.2.6.8 and 6.1.1.4'
    'O' 'O' 0.0106 0.0060
                         'International Tables Vol C Tables 4.2.6.8 and 6.1.1.4'
_computing_data_collection     'CrysAlis PRO (Agilent, 2010)'
_computing_cell_refinement     'CrysAlis PRO (Agilent, 2010)'
_computing_data_reduction     'CrysAlis PRO (Agilent, 2010)'
_computing_structure_solution     'SHELXS97 (Sheldrick, 2008)'
_computing_structure_refinement     'SHELXL97 (Sheldrick, 2008)'
_computing_molecular_graphics     'X-SEED (Barbour, 2001)'
_computing_publication_material     'publCIF (Westrip, 2010)'
loop_
    _atom_site_type_symbol
    _atom_site_label
    _atom_site_fract_x
    _atom_site_fract_y
    _atom_site_fract_z
    _atom_site_U_iso_or_equiv
    _atom_site_adp_type
    _atom_site_calc_flag
    _atom_site_refinement_flags
    _atom_site_occupancy
    _atom_site_symmetry_multiplicity
    _atom_site_disorder_assembly
    _atom_site_disorder_group
    O O1 0.39115(13) 0.38946(12) 0.62565(11) 0.0246(3) Uani d D 1 1 . .
    N N1 0.10202(14) 0.30725(14) 0.49130(12) 0.0167(3) Uani d D 1 1 . .
    N N2 0.02690(14) 0.51309(13) 0.31361(12) 0.0169(3) Uani d D 1 1 . .
    C C1 0.04567(17) 0.24648(16) 0.70859(14) 0.0187(3) Uani d . 1 1 . .
    H H1A 0.1503 0.2922 0.7383 0.022 Uiso calc R 1 1 . .
    H H1B 0.0293 0.1613 0.7582 0.022 Uiso calc R 1 1 . .
    C C2 0.03614(18) 0.19676(16) 0.56804(14) 0.0195(3) Uani d . 1 1 . .
    H H2A 0.0903 0.1121 0.5622 0.023 Uiso calc R 1 1 . .
    H H2B -0.0715 0.1684 0.5318 0.023 Uiso calc R 1 1 . .
    C C3 0.07600(16) 0.26812(16) 0.35267(14) 0.0165(3) Uani d . 1 1 . .
    H H3 -0.0335 0.2310 0.3268 0.020 Uiso calc R 1 1 . .
    C C4 0.17260(18) 0.15236(17) 0.32043(15) 0.0218(3) Uani d . 1 1 . .
    H H4A 0.2808 0.1862 0.3509 0.026 Uiso calc R 1 1 . .
    H H4B 0.1442 0.0668 0.3663 0.026 Uiso calc R 1 1 . .
    C C5 0.1525(2) 0.11239(18) 0.17690(16) 0.0274(4) Uani d . 1 1 . .
    H H5A 0.2219 0.0422 0.1601 0.033 Uiso calc R 1 1 . .
    H H5B 0.0473 0.0678 0.1481 0.033 Uiso calc R 1 1 . .
    C C6 0.18552(19) 0.24225(18) 0.10128(15) 0.0238(4) Uani d . 1 1 . .
    H H6A 0.1632 0.2150 0.0084 0.029 Uiso calc R 1 1 . .
    H H6B 0.2943 0.2797 0.1216 0.029 Uiso calc R 1 1 . .
    C C7 0.08938(17) 0.35713(17) 0.13392(14) 0.0191(3) Uani d . 1 1 . .
    H H7A -0.0191 0.3223 0.1059 0.023 Uiso calc R 1 1 . .
    H H7B 0.1155 0.4420 0.0865 0.023 Uiso calc R 1 1 . .
    C C8 0.11388(16) 0.39903(16) 0.27810(14) 0.0161(3) Uani d . 1 1 . .
    H H8 0.2240 0.4336 0.3040 0.019 Uiso calc R 1 1 . .
    C C9 0.06375(17) 0.65060(16) 0.25732(14) 0.0178(3) Uani d . 1 1 . .
    H H9 0.0493 0.6339 0.1620 0.021 Uiso calc R 1 1 . .
    C C10 0.22827(17) 0.71117(17) 0.30174(16) 0.0237(4) Uani d . 1 1 . .
    H H10A 0.2950 0.6423 0.2792 0.036 Uiso calc R 1 1 . .
    H H10B 0.2441 0.7308 0.3948 0.036 Uiso calc R 1 1 . .
    H H10C 0.2516 0.7994 0.2598 0.036 Uiso calc R 1 1 . .
    C C11 0.40299(19) 0.53897(17) 0.62006(16) 0.0249(4) Uani d . 1 1 . .
    H H11A 0.3248 0.5626 0.5512 0.030 Uiso calc R 1 1 . .
    H H11B 0.5035 0.5735 0.5968 0.030 Uiso calc R 1 1 . .
    C C12 0.38426(16) 0.61640(17) 0.74368(15) 0.0201(3) Uani d . 1 1 . .
    C C13 0.36862(17) 0.54546(18) 0.85219(15) 0.0220(3) Uani d . 1 1 . .
    H H13 0.3698 0.4455 0.8498 0.026 Uiso calc R 1 1 . .
    C C14 0.35081(18) 0.61807(19) 0.96724(16) 0.0256(4) Uani d . 1 1 . .
    H H14 0.3424 0.5668 1.0417 0.031 Uiso calc R 1 1 . .
    C C15 0.34556(18) 0.76033(19) 0.97311(16) 0.0257(4) Uani d . 1 1 . .
    H H15 0.3314 0.8074 1.0510 0.031 Uiso calc R 1 1 . .
    C C16 0.36112(17) 0.83948(17) 0.86337(15) 0.0217(3) Uani d . 1 1 . .
    C C17 0.35874(19) 0.98840(19) 0.86739(17) 0.0276(4) Uani d . 1 1 . .
    H H17 0.3427 1.0366 0.9442 0.033 Uiso calc R 1 1 . .
    C C18 0.37914(18) 1.06392(19) 0.76259(17) 0.0291(4) Uani d . 1 1 . .
    H H18 0.3779 1.1639 0.7669 0.035 Uiso calc R 1 1 . .
    C C19 0.40194(18) 0.99358(18) 0.64866(16) 0.0264(4) Uani d . 1 1 . .
    H H19 0.4160 1.0463 0.5759 0.032 Uiso calc R 1 1 . .
    C C20 0.40408(17) 0.84951(18) 0.64119(15) 0.0230(4) Uani d . 1 1 . .
    H H20 0.4200 0.8038 0.5632 0.028 Uiso calc R 1 1 . .
    C C21 0.38299(16) 0.76716(17) 0.74774(15) 0.0195(3) Uani d . 1 1 . .
    H H1O 0.3056(15) 0.356(2) 0.5834(18) 0.047(6) Uiso d D 1 1 . .
    H H1N 0.0599(18) 0.3847(13) 0.5061(17) 0.027(5) Uiso d D 1 1 . .
    H H2N -0.0694(12) 0.4833(19) 0.2849(16) 0.028(5) Uiso d D 1 1 . .
loop_
    _atom_site_aniso_label
    _atom_site_aniso_U_11
    _atom_site_aniso_U_22
    _atom_site_aniso_U_33
    _atom_site_aniso_U_12
    _atom_site_aniso_U_13
    _atom_site_aniso_U_23
    O1 0.0249(6) 0.0183(6) 0.0294(7) 0.0014(5) 0.0008(5) 0.0018(5)
    N1 0.0221(6) 0.0120(6) 0.0163(6) 0.0029(5) 0.0030(5) 0.0024(5)
    N2 0.0185(6) 0.0132(6) 0.0196(7) 0.0028(5) 0.0039(5) 0.0028(5)
    C1 0.0247(8) 0.0156(8) 0.0165(8) 0.0044(6) 0.0027(6) 0.0052(6)
    C2 0.0259(8) 0.0125(7) 0.0207(8) 0.0022(6) 0.0053(6) 0.0023(6)
    C3 0.0194(7) 0.0143(7) 0.0158(7) 0.0014(6) 0.0030(5) 0.0009(6)
    C4 0.0312(8) 0.0166(8) 0.0200(8) 0.0076(7) 0.0069(6) 0.0041(6)
    C5 0.0440(10) 0.0179(8) 0.0232(9) 0.0087(7) 0.0108(7) 0.0011(7)
    C6 0.0338(9) 0.0210(8) 0.0192(8) 0.0080(7) 0.0085(7) 0.0024(6)
    C7 0.0226(8) 0.0180(8) 0.0172(8) 0.0031(6) 0.0040(6) 0.0030(6)
    C8 0.0176(7) 0.0134(7) 0.0177(8) 0.0031(6) 0.0032(5) 0.0016(6)
    C9 0.0247(8) 0.0145(7) 0.0151(7) 0.0035(6) 0.0038(6) 0.0039(6)
    C10 0.0258(8) 0.0174(8) 0.0288(9) 0.0025(6) 0.0063(7) 0.0047(7)
    C11 0.0306(9) 0.0184(8) 0.0245(9) -0.0028(7) 0.0042(7) 0.0013(7)
    C12 0.0142(7) 0.0213(8) 0.0233(8) -0.0010(6) 0.0000(6) 0.0016(6)
    C13 0.0194(8) 0.0211(8) 0.0242(8) -0.0001(6) 0.0001(6) 0.0047(6)
    C14 0.0229(8) 0.0310(10) 0.0224(9) -0.0009(7) 0.0026(6) 0.0079(7)
    C15 0.0246(8) 0.0323(10) 0.0211(9) 0.0039(7) 0.0058(6) 0.0016(7)
    C16 0.0168(7) 0.0243(9) 0.0248(9) 0.0058(6) 0.0025(6) 0.0020(7)
    C17 0.0276(9) 0.0258(9) 0.0310(9) 0.0097(7) 0.0051(7) -0.0012(7)
    C18 0.0266(9) 0.0209(9) 0.0400(11) 0.0090(7) 0.0002(7) 0.0032(8)
    C19 0.0246(8) 0.0253(9) 0.0287(9) 0.0034(7) -0.0004(7) 0.0087(7)
    C20 0.0211(8) 0.0241(9) 0.0227(8) 0.0009(7) 0.0006(6) 0.0018(7)
    C21 0.0142(7) 0.0208(8) 0.0227(8) 0.0016(6) -0.0004(6) 0.0027(6)
loop_
    _geom_bond_atom_site_label_1
    _geom_bond_atom_site_label_2
    _geom_bond_site_symmetry_2
    _geom_bond_distance
    _geom_bond_publ_flag
    O1 C11 . 1.4159(19) ?
    O1 H1O . 0.852(9) ?
    N1 C2 . 1.4730(19) ?
    N1 C3 . 1.4739(19) ?
    N1 H1N . 0.883(9) ?
    N2 C8 . 1.4712(19) ?
    N2 C9 . 1.4798(19) ?
    N2 H2N . 0.884(9) ?
    C1 C2 . 1.525(2) ?
    C1 C9 2_566 1.529(2) ?
    C1 H1A . 0.9900 ?
    C1 H1B . 0.9900 ?
    C2 H2A . 0.9900 ?
    C2 H2B . 0.9900 ?
    C3 C8 . 1.531(2) ?
    C3 C4 . 1.531(2) ?
    C3 H3 . 1.0000 ?
    C4 C5 . 1.527(2) ?
    C4 H4A . 0.9900 ?
    C4 H4B . 0.9900 ?
    C5 C6 . 1.521(2) ?
    C5 H5A . 0.9900 ?
    C5 H5B . 0.9900 ?
    C6 C7 . 1.523(2) ?
    C6 H6A . 0.9900 ?
    C6 H6B . 0.9900 ?
    C7 C8 . 1.536(2) ?
    C7 H7A . 0.9900 ?
    C7 H7B . 0.9900 ?
    C8 H8 . 1.0000 ?
    C9 C10 . 1.522(2) ?
    C9 C1 2_566 1.529(2) ?
    C9 H9 . 1.0000 ?
    C10 H10A . 0.9800 ?
    C10 H10B . 0.9800 ?
    C10 H10C . 0.9800 ?
    C11 C12 . 1.509(2) ?
    C11 H11A . 0.9900 ?
    C11 H11B . 0.9900 ?
    C12 C13 . 1.370(2) ?
    C12 C21 . 1.432(2) ?
    C13 C14 . 1.408(2) ?
    C13 H13 . 0.9500 ?
    C14 C15 . 1.356(2) ?
    C14 H14 . 0.9500 ?
    C15 C16 . 1.422(2) ?
    C15 H15 . 0.9500 ?
    C16 C17 . 1.416(2) ?
    C16 C21 . 1.423(2) ?
    C17 C18 . 1.366(3) ?
    C17 H17 . 0.9500 ?
    C18 C19 . 1.402(2) ?
    C18 H18 . 0.9500 ?
    C19 C20 . 1.369(2) ?
    C19 H19 . 0.9500 ?
    C20 C21 . 1.419(2) ?
    C20 H20 . 0.9500 ?
loop_
    _geom_angle_atom_site_label_1
    _geom_angle_atom_site_label_2
    _geom_angle_atom_site_label_3
    _geom_angle_site_symmetry_1
    _geom_angle_site_symmetry_3
    _geom_angle
    _geom_angle_publ_flag
    C11 O1 H1O . . 107.1(15) ?
    C2 N1 C3 . . 113.32(11) ?
    C2 N1 H1N . . 107.1(12) ?
    C3 N1 H1N . . 109.4(12) ?
    C8 N2 C9 . . 115.46(11) ?
    C8 N2 H2N . . 106.5(12) ?
    C9 N2 H2N . . 106.9(12) ?
    C2 C1 C9 . 2_566 117.65(13) ?
    C2 C1 H1A . . 107.9 ?
    C9 C1 H1A 2_566 . 107.9 ?
    C2 C1 H1B . . 107.9 ?
    C9 C1 H1B 2_566 . 107.9 ?
    H1A C1 H1B . . 107.2 ?
    N1 C2 C1 . . 112.57(12) ?
    N1 C2 H2A . . 109.1 ?
    C1 C2 H2A . . 109.1 ?
    N1 C2 H2B . . 109.1 ?
    C1 C2 H2B . . 109.1 ?
    H2A C2 H2B . . 107.8 ?
    N1 C3 C8 . . 109.94(11) ?
    N1 C3 C4 . . 110.78(13) ?
    C8 C3 C4 . . 109.82(12) ?
    N1 C3 H3 . . 108.8 ?
    C8 C3 H3 . . 108.8 ?
    C4 C3 H3 . . 108.8 ?
    C5 C4 C3 . . 112.30(14) ?
    C5 C4 H4A . . 109.1 ?
    C3 C4 H4A . . 109.1 ?
    C5 C4 H4B . . 109.1 ?
    C3 C4 H4B . . 109.1 ?
    H4A C4 H4B . . 107.9 ?
    C6 C5 C4 . . 111.15(13) ?
    C6 C5 H5A . . 109.4 ?
    C4 C5 H5A . . 109.4 ?
    C6 C5 H5B . . 109.4 ?
    C4 C5 H5B . . 109.4 ?
    H5A C5 H5B . . 108.0 ?
    C5 C6 C7 . . 110.49(13) ?
    C5 C6 H6A . . 109.6 ?
    C7 C6 H6A . . 109.6 ?
    C5 C6 H6B . . 109.6 ?
    C7 C6 H6B . . 109.6 ?
    H6A C6 H6B . . 108.1 ?
    C6 C7 C8 . . 111.94(13) ?
    C6 C7 H7A . . 109.2 ?
    C8 C7 H7A . . 109.2 ?
    C6 C7 H7B . . 109.2 ?
    C8 C7 H7B . . 109.2 ?
    H7A C7 H7B . . 107.9 ?
    N2 C8 C3 . . 110.00(11) ?
    N2 C8 C7 . . 113.85(13) ?
    C3 C8 C7 . . 109.72(12) ?
    N2 C8 H8 . . 107.7 ?
    C3 C8 H8 . . 107.7 ?
    C7 C8 H8 . . 107.7 ?
    N2 C9 C10 . . 110.88(13) ?
    N2 C9 C1 . 2_566 109.54(12) ?
    C10 C9 C1 . 2_566 111.64(13) ?
    N2 C9 H9 . . 108.2 ?
    C10 C9 H9 . . 108.2 ?
    C1 C9 H9 2_566 . 108.2 ?
    C9 C10 H10A . . 109.5 ?
    C9 C10 H10B . . 109.5 ?
    H10A C10 H10B . . 109.5 ?
    C9 C10 H10C . . 109.5 ?
    H10A C10 H10C . . 109.5 ?
    H10B C10 H10C . . 109.5 ?
    O1 C11 C12 . . 113.97(13) ?
    O1 C11 H11A . . 108.8 ?
    C12 C11 H11A . . 108.8 ?
    O1 C11 H11B . . 108.8 ?
    C12 C11 H11B . . 108.8 ?
    H11A C11 H11B . . 107.7 ?
    C13 C12 C21 . . 119.27(15) ?
    C13 C12 C11 . . 121.36(15) ?
    C21 C12 C11 . . 119.36(14) ?
    C12 C13 C14 . . 121.18(16) ?
    C12 C13 H13 . . 119.4 ?
    C14 C13 H13 . . 119.4 ?
    C15 C14 C13 . . 120.84(16) ?
    C15 C14 H14 . . 119.6 ?
    C13 C14 H14 . . 119.6 ?
    C14 C15 C16 . . 120.42(15) ?
    C14 C15 H15 . . 119.8 ?
    C16 C15 H15 . . 119.8 ?
    C17 C16 C15 . . 121.61(15) ?
    C17 C16 C21 . . 119.41(15) ?
    C15 C16 C21 . . 118.96(15) ?
    C18 C17 C16 . . 121.05(16) ?
    C18 C17 H17 . . 119.5 ?
    C16 C17 H17 . . 119.5 ?
    C17 C18 C19 . . 119.87(16) ?
    C17 C18 H18 . . 120.1 ?
    C19 C18 H18 . . 120.1 ?
    C20 C19 C18 . . 120.63(16) ?
    C20 C19 H19 . . 119.7 ?
    C18 C19 H19 . . 119.7 ?
    C19 C20 C21 . . 121.27(15) ?
    C19 C20 H20 . . 119.4 ?
    C21 C20 H20 . . 119.4 ?
    C20 C21 C16 . . 117.77(15) ?
    C20 C21 C12 . . 122.93(14) ?
    C16 C21 C12 . . 119.29(15) ?
loop_
    _geom_torsion_atom_site_label_1
    _geom_torsion_atom_site_label_2
    _geom_torsion_atom_site_label_3
    _geom_torsion_atom_site_label_4
    _geom_torsion_site_symmetry_1
    _geom_torsion_site_symmetry_2
    _geom_torsion_site_symmetry_3
    _geom_torsion_site_symmetry_4
    _geom_torsion
    _geom_torsion_publ_flag
    C3 N1 C2 C1 . . . . -172.40(12) ?
    C9 C1 C2 N1 2_566 . . . 74.70(17) ?
    C2 N1 C3 C8 . . . . 166.81(12) ?
    C2 N1 C3 C4 . . . . -71.62(16) ?
    N1 C3 C4 C5 . . . . -178.15(12) ?
    C8 C3 C4 C5 . . . . -56.50(16) ?
    C3 C4 C5 C6 . . . . 55.34(18) ?
    C4 C5 C6 C7 . . . . -54.34(19) ?
    C5 C6 C7 C8 . . . . 56.62(17) ?
    C9 N2 C8 C3 . . . . 174.49(11) ?
    C9 N2 C8 C7 . . . . -61.91(16) ?
    N1 C3 C8 N2 . . . . -55.05(15) ?
    C4 C3 C8 N2 . . . . -177.19(12) ?
    N1 C3 C8 C7 . . . . 178.97(11) ?
    C4 C3 C8 C7 . . . . 56.83(16) ?
    C6 C7 C8 N2 . . . . 178.14(12) ?
    C6 C7 C8 C3 . . . . -58.10(16) ?
    C8 N2 C9 C10 . . . . -62.00(16) ?
    C8 N2 C9 C1 . . . 2_566 174.34(12) ?
    O1 C11 C12 C13 . . . . 4.5(2) ?
    O1 C11 C12 C21 . . . . -175.56(13) ?
    C21 C12 C13 C14 . . . . 0.2(2) ?
    C11 C12 C13 C14 . . . . -179.85(14) ?
    C12 C13 C14 C15 . . . . 1.3(2) ?
    C13 C14 C15 C16 . . . . -1.3(2) ?
    C14 C15 C16 C17 . . . . -178.88(15) ?
    C14 C15 C16 C21 . . . . -0.3(2) ?
    C15 C16 C17 C18 . . . . 177.67(15) ?
    C21 C16 C17 C18 . . . . -0.9(2) ?
    C16 C17 C18 C19 . . . . 0.4(2) ?
    C17 C18 C19 C20 . . . . 0.0(2) ?
    C18 C19 C20 C21 . . . . 0.2(2) ?
    C19 C20 C21 C16 . . . . -0.7(2) ?
    C19 C20 C21 C12 . . . . 179.92(14) ?
    C17 C16 C21 C20 . . . . 1.0(2) ?
    C15 C16 C21 C20 . . . . -177.60(14) ?
    C17 C16 C21 C12 . . . . -179.56(14) ?
    C15 C16 C21 C12 . . . . 1.8(2) ?
    C13 C12 C21 C20 . . . . 177.61(14) ?
    C11 C12 C21 C20 . . . . -2.3(2) ?
    C13 C12 C21 C16 . . . . -1.8(2) ?
    C11 C12 C21 C16 . . . . 178.28(13) ?
loop_
    _geom_hbond_atom_site_label_D
    _geom_hbond_atom_site_label_H
    _geom_hbond_atom_site_label_A
    _geom_hbond_site_symmetry_A
    _geom_hbond_distance_DH
    _geom_hbond_distance_HA
    _geom_hbond_distance_DA
    _geom_hbond_angle_DHA
    O1 H1o N1 . 0.850(10)
                        1.940(10)
                                2.786(2) 171(2)
