# Supplementary material for: 3,14-Dimethyl-2,6,13,17-tetra­aza­tricyclo­[16.4.0.07,12]docosa­ne–(naphthalen-1-yl)methanol (1/2)
Source: Acta Crystallogr Sect E Struct Rep Online. 2011 Dec 14;68(Pt 1):o102. doi: 10.1107/S160053681105272X (PMC3254450; doi:10.1107/S160053681105272X)
Supplement: Supplementary file 2 [file e-68-0o102-Isup2.hkl]

# 
# h,k,l, Fc-squared, Fo-squared, sigma(Fo-squared) and status flag 
# 
data_I
_shelx_title '  P-1' 
_shelx_refln_list_code          4 
_shelx_F_calc_maximum      164.90 
_exptl_crystal_F_000       356.00 
_reflns_d_resolution_high  0.7696 
 
loop_ 
 _symmetry_equiv_pos_as_xyz 
 'x, y, z' 
 '-x, -y, -z' 
 
_cell_length_a     8.9706 
_cell_length_b     9.4967 
_cell_length_c    10.5580 
_cell_angle_alpha  92.500 
_cell_angle_beta   97.961 
_cell_angle_gamma  96.666 
 
_shelx_F_squared_multiplier     1.000 
 
loop_ 
 _refln_index_h 
 _refln_index_k 
 _refln_index_l 
 _refln_F_squared_calc 
 _refln_F_squared_meas 
 _refln_F_squared_sigma 
 _refln_observed_status 
   2   0   0      740.87      715.90      5.44 o 
   3   0   0     3392.36     3289.43     13.18 o 
   4   0   0     5315.29     5317.80     21.78 o 
   5   0   0     1029.58     1074.68      9.58 o 
   6   0   0      119.63      122.43      3.53 o 
   7   0   0      540.03      553.26     11.71 o 
   8   0   0      160.40      162.31      4.55 o 
   9   0   0      174.29      182.17      6.46 o 
  10   0   0        4.46       21.52      5.06 o 
  11   0   0        8.65       23.96      5.41 o 
 -11   1   0        2.02        5.88      3.71 o 
 -10   1   0       21.36       24.04      5.01 o 
  -9   1   0      124.57      131.52      5.83 o 
  -8   1   0        2.14        0.98      1.30 o 
  -7   1   0      131.28      135.68      4.48 o 
  -6   1   0       12.09       12.11      1.38 o 
  -5   1   0      244.64      245.59      5.22 o 
  -4   1   0       14.01       10.20      1.06 o 
  -3   1   0        4.23        2.50      0.59 o 
  -2   1   0     5023.33     4770.25     39.21 o 
  -1   1   0      287.43      283.88      5.67 o 
   1   1   0      651.81      601.65      6.20 o 
   2   1   0    11588.65    10936.67    110.21 o 
   3   1   0      982.07      956.22     19.81 o 
   4   1   0        3.36        1.62      0.32 o 
   5   1   0        0.70        0.69      0.31 o 
   6   1   0      428.11      463.21      7.41 o 
   7   1   0        1.84        1.17      0.42 o 
   8   1   0       66.89       59.29      1.94 o 
   9   1   0       21.74       27.02      4.80 o 
  10   1   0        9.04        5.49      2.89 o 
 -11   2   0       21.63       25.71      5.42 o 
 -10   2   0        0.00       -0.32      2.32 o 
  -9   2   0       42.34       38.05      3.54 o 
  -8   2   0      317.16      314.38      9.33 o 
  -7   2   0      669.11      650.77     10.55 o 
  -6   2   0      244.48      232.23      6.52 o 
  -5   2   0      110.04      110.25      5.01 o 
  -4   2   0      226.62      220.12      5.58 o 
  -3   2   0        5.07        5.32      0.84 o 
  -2   2   0      130.24      129.21      5.50 o 
  -1   2   0     1211.09     1157.24     14.69 o 
   0   2   0      760.14      739.71     10.27 o 
   1   2   0     3377.54     3143.89     25.45 o 
   2   2   0       48.48       46.62      2.06 o 
   3   2   0      609.03      616.99     21.02 o 
   4   2   0       51.94       51.50      2.67 o 
   5   2   0      158.61      161.54      5.23 o 
   6   2   0       77.19       75.20      3.94 o 
   7   2   0       39.07       11.24     19.50 o 
   8   2   0        8.34        6.49      2.65 o 
   9   2   0       57.04       67.52      7.68 o 
  10   2   0       24.80       20.99      4.75 o 
 -11   3   0       16.69       13.83      4.50 o 
 -10   3   0       48.12       49.74      4.48 o 
  -9   3   0       60.31       59.74      4.65 o 
  -8   3   0        1.06        1.29      2.09 o 
  -7   3   0      491.16      486.49      9.77 o 
  -6   3   0      625.57      663.21     11.61 o 
  -5   3   0      830.97      872.39     11.61 o 
  -4   3   0      694.73      702.69      9.66 o 
  -3   3   0       82.76       82.29      3.71 o 
  -2   3   0       89.03      100.02      5.57 o 
  -1   3   0       98.66       82.73      4.70 o 
   0   3   0       16.51       29.87      1.94 o 
   1   3   0       60.56       60.16      3.20 o 
   2   3   0        1.75        1.99      0.40 o 
   3   3   0       15.70       19.96      2.23 o 
   4   3   0        2.43        5.43      1.70 o 
   5   3   0       39.55       41.82      3.38 o 
   6   3   0       66.11      117.30      8.34 o 
   7   3   0        0.10       -0.16      1.34 o 
   8   3   0       12.74       10.70      3.20 o 
   9   3   0        5.32        4.27      2.76 o 
  10   3   0        2.05        6.63      2.93 o 
 -10   4   0       76.14       75.86      5.70 o 
  -9   4   0        1.92        1.50      3.84 o 
  -8   4   0       43.70       52.92      4.39 o 
  -7   4   0      243.93      256.19     14.56 o 
  -6   4   0       36.77       42.63      3.74 o 
  -5   4   0       12.36       13.89      1.74 o 
  -4   4   0      584.95      574.24     15.56 o 
  -3   4   0     1478.92     1644.33     30.50 o 
  -2   4   0      465.64      477.21     13.31 o 
  -1   4   0      415.88      424.06     11.69 o 
   0   4   0       15.79       17.34      1.72 o 
   1   4   0      104.52       93.71      3.37 o 
   2   4   0      635.08      669.25      7.89 o 
   3   4   0      103.80      103.55      2.61 o 
   4   4   0      145.70      158.48      8.93 o 
   5   4   0      330.43      339.42     13.84 o 
   6   4   0        0.00        0.89      1.82 o 
   7   4   0       48.13       56.14      6.48 o 
   8   4   0        0.51       24.16      4.89 o 
   9   4   0        0.97        1.18      1.84 o 
 -11   5   0        1.17       -2.97      2.60 o 
 -10   5   0        3.39        8.85      3.27 o 
  -9   5   0       51.13       47.17      6.30 o 
  -8   5   0       37.38       27.94      4.93 o 
  -7   5   0        1.78        4.08      2.32 o 
  -6   5   0       38.87       41.17      5.28 o 
  -5   5   0      359.32      411.76      9.01 o 
  -4   5   0      180.87      192.99     10.26 o 
  -3   5   0      472.37      479.15     15.34 o 
  -2   5   0       48.74       21.77     28.10 o 
  -1   5   0      940.47      985.25     14.30 o 
   0   5   0      361.07      366.45      8.17 o 
   1   5   0      514.09      602.58      9.72 o 
   2   5   0       14.76       13.26      1.41 o 
   3   5   0      192.38      200.24      3.59 o 
   4   5   0      460.32      476.11      9.79 o 
   5   5   0        1.68        0.97      1.55 o 
   6   5   0        5.90        2.33      1.68 o 
   7   5   0       58.76       58.64      6.96 o 
   8   5   0       20.98       15.30      4.09 o 
   9   5   0        8.30        9.68      3.47 o 
 -10   6   0       26.99       27.13      5.35 o 
  -9   6   0        5.70       10.09      3.38 o 
  -8   6   0        7.33        9.58      3.41 o 
  -7   6   0        2.05       -1.01      2.54 o 
  -6   6   0       43.75       43.75      5.85 o 
  -5   6   0       98.00       94.38      8.09 o 
  -4   6   0        0.00        0.54      0.97 o 
  -3   6   0       59.00       61.40      5.72 o 
  -2   6   0        0.42        1.29      1.85 o 
  -1   6   0       55.10       69.91      5.88 o 
   0   6   0        0.70        1.30      4.09 o 
   1   6   0        2.71        2.82      1.11 o 
   2   6   0      228.38      219.84      6.21 o 
   3   6   0        2.94       15.85      2.64 o 
   4   6   0       65.34       58.37      2.99 o 
   5   6   0       44.86       50.29      6.18 o 
   6   6   0       62.78       59.68      7.01 o 
   7   6   0       40.96       41.67      6.30 o 
   8   6   0       38.89       36.59      6.25 o 
 -10   7   0        3.15        3.99      2.64 o 
  -9   7   0       19.89       18.75      4.62 o 
  -8   7   0        8.83        6.85      3.10 o 
  -7   7   0        3.21        6.76      3.15 o 
  -6   7   0       47.42       43.65      6.28 o 
  -5   7   0        2.42        2.14      2.33 o 
  -4   7   0       12.91       13.23      3.44 o 
  -3   7   0      504.46      489.33     17.82 o 
  -2   7   0      240.07      243.57      8.85 o 
  -1   7   0      349.44      370.56     10.42 o 
   0   7   0        1.74        5.66      2.26 o 
   1   7   0        0.07       -0.12      1.45 o 
   2   7   0       44.57       43.31      5.99 o 
   3   7   0        0.03       -1.16      0.88 o 
   4   7   0       57.20       55.78      2.11 o 
   5   7   0       13.66       14.46      1.52 o 
   6   7   0        1.79        2.73      2.18 o 
   7   7   0        0.00       -1.26      2.04 o 
   8   7   0       35.40       40.83      6.83 o 
  -9   8   0       63.47       64.20      8.61 o 
  -8   8   0        0.26        1.45      2.54 o 
  -7   8   0       11.15       18.79      4.81 o 
  -6   8   0        3.68        1.05      1.75 o 
  -5   8   0       60.78       52.27      6.91 o 
  -4   8   0       22.29       25.86      4.85 o 
  -3   8   0      208.79      200.02     12.34 o 
  -2   8   0       41.76       46.09      5.87 o 
  -1   8   0        7.92       10.18      3.13 o 
   0   8   0      335.48      292.99      9.53 o 
   1   8   0        4.45        2.74      1.78 o 
   2   8   0        0.01       -0.74      1.31 o 
   3   8   0       14.10       14.11      1.66 o 
   4   8   0      122.83      131.17      4.63 o 
   5   8   0       26.76       31.47      3.36 o 
   6   8   0        0.55        4.94      2.76 o 
   7   8   0        3.27        0.38      1.99 o 
  -8   9   0       33.94       38.47      6.98 o 
  -7   9   0       80.94       91.67     10.13 o 
  -6   9   0        6.43        2.58      2.15 o 
  -5   9   0        1.45       -0.51      2.41 o 
  -4   9   0       26.21       34.47      6.05 o 
  -3   9   0      296.61      265.37     14.88 o 
  -2   9   0      146.68      127.95     10.11 o 
  -1   9   0       40.82       31.97      4.89 o 
   0   9   0       49.15       38.63      5.21 o 
   1   9   0       31.27       20.07      2.70 o 
   2   9   0      143.13      121.99      7.56 o 
   3   9   0      112.58      115.35      9.90 o 
   4   9   0       25.09       25.08      3.25 o 
   5   9   0       25.97       27.69      5.55 o 
   6   9   0       43.63       40.65      7.07 o 
  -7  10   0      105.72      110.61     11.59 o 
  -6  10   0        1.53       -0.10      2.52 o 
  -5  10   0        6.54        4.83      2.95 o 
  -4  10   0        0.11       -0.18      2.26 o 
  -3  10   0       32.93       26.20      5.17 o 
  -2  10   0       17.87       17.94      4.13 o 
  -1  10   0       21.59       17.61      4.11 o 
   0  10   0        8.88        9.08      3.03 o 
   1  10   0        1.58        3.93      1.96 o 
   2  10   0        4.51        1.71      1.68 o 
   3  10   0        1.71        4.05      1.53 o 
   4  10   0       27.68       26.09      3.42 o 
   5  10   0        2.68        4.91      2.93 o 
  -5  11   0        6.66       10.23      4.26 o 
  -4  11   0        7.20        6.85      3.35 o 
  -3  11   0       69.35       76.66      9.11 o 
  -2  11   0        7.43        9.77      3.71 o 
  -1  11   0       14.40       14.53      4.02 o 
   0  11   0        6.21        4.36      2.44 o 
   1  11   0        0.11       -0.76      1.91 o 
   2  11   0        0.02        1.21      1.86 o 
   3  11   0        0.13       -1.98      2.45 o 
  -3  12   0        4.05        9.10      3.79 o 
  -2  12   0        0.00        3.43      2.92 o 
  -1  12   0        0.82        3.98      2.75 o 
   0  12   0        0.00       -2.71      2.29 o 
   1  12   0       22.97       17.36      4.15 o 
  -1 -12   1        6.80        8.92      3.13 o 
   0 -12   1        2.87        2.10      2.28 o 
   1 -12   1        8.65       21.00      4.96 o 
   2 -12   1        7.55        3.78      2.75 o 
   3 -12   1       10.31       18.25      4.92 o 
  -3 -11   1       22.27       20.87      5.56 o 
  -2 -11   1       24.60       24.93      4.46 o 
  -1 -11   1        4.04        4.71      2.56 o 
   0 -11   1        1.03        1.44      2.15 o 
   1 -11   1        0.04        2.26      2.38 o 
   2 -11   1        0.54        1.12      2.26 o 
   3 -11   1        7.86        6.72      3.23 o 
   4 -11   1      167.25      173.92     14.20 o 
   5 -11   1      131.80      150.00     13.48 o 
  -5 -10   1       32.25       32.39      6.61 o 
  -4 -10   1       15.00        9.96      3.79 o 
  -3 -10   1        3.88        2.56      4.68 o 
  -2 -10   1       32.28       25.23      4.25 o 
  -1 -10   1       15.43       21.81      4.34 o 
   0 -10   1       18.96       16.73      3.84 o 
   1 -10   1       27.21       24.59      4.90 o 
   2 -10   1        0.66       -0.26      2.27 o 
   3 -10   1        5.84        3.07      2.43 o 
   4 -10   1        1.78        6.69      3.20 o 
   5 -10   1       34.07       25.73      5.81 o 
   6 -10   1       27.60       37.90      6.99 o 
   7 -10   1       83.27       86.92     10.26 o 
  -6  -9   1        1.33        4.30      2.80 o 
  -5  -9   1        0.01       -0.09      2.71 o 
  -4  -9   1      126.27      103.32      6.25 o 
  -3  -9   1       52.30       51.34      4.16 o 
  -2  -9   1      264.52      253.23      8.63 o 
  -1  -9   1       97.47       81.47      8.28 o 
   0  -9   1      276.43      254.79     13.27 o 
   1  -9   1        8.61        4.81      2.51 o 
   2  -9   1       33.32       35.71      5.73 o 
   3  -9   1        5.14        4.16      2.29 o 
   4  -9   1       97.67       86.66      9.12 o 
   5  -9   1      356.21      334.21     18.12 o 
   6  -9   1        4.91        2.33      2.44 o 
   7  -9   1       33.52       29.35      6.05 o 
   8  -9   1       18.97       13.47      4.23 o 
  -7  -8   1        0.00        1.08      2.20 o 
  -6  -8   1        1.90        4.73      2.75 o 
  -5  -8   1       94.74       97.00      5.49 o 
  -4  -8   1        0.17        1.62      0.82 o 
  -3  -8   1       52.21       54.37      3.06 o 
  -2  -8   1      301.21      261.59     11.27 o 
  -1  -8   1      324.59      306.06     13.00 o 
   0  -8   1      177.57      160.15      7.18 o 
   1  -8   1       45.76       46.30      5.88 o 
   2  -8   1      147.66      128.78      9.73 o 
   3  -8   1       35.10       44.84      6.15 o 
   4  -8   1       38.37       29.98      5.44 o 
   5  -8   1       17.33       12.60      4.01 o 
   6  -8   1       60.65       53.61      7.37 o 
   7  -8   1       56.86       49.04      7.27 o 
   8  -8   1        2.80        0.50      2.24 o 
   9  -8   1       18.59       23.46      5.88 o 
  -8  -7   1        3.42        8.54      3.60 o 
  -7  -7   1        3.93        0.50      1.85 o 
  -6  -7   1        1.86        1.70      1.76 o 
  -5  -7   1        8.09        8.64      1.55 o 
  -4  -7   1        0.77        0.69      0.48 o 
  -3  -7   1        1.34        3.20      0.94 o 
  -2  -7   1      246.37      255.98      7.40 o 
  -1  -7   1       86.58       60.15     35.13 o 
   0  -7   1      152.80      158.66      9.20 o 
   1  -7   1      188.69      177.05      7.36 o 
   2  -7   1      159.07      149.05      7.11 o 
   3  -7   1      619.70      594.42     20.14 o 
   4  -7   1      219.48      214.91     12.62 o 
   5  -7   1      135.85      130.59     10.30 o 
   6  -7   1       65.88       73.71      8.10 o 
   7  -7   1        0.57        0.82      1.91 o 
   8  -7   1        7.05        3.56      2.96 o 
   9  -7   1       23.38       32.69      6.22 o 
  10  -7   1       12.12        8.05      3.40 o 
  -8  -6   1      204.44      224.76     14.78 o 
  -7  -6   1        4.18        6.82      2.78 o 
  -6  -6   1      102.86      114.07      9.68 o 
  -5  -6   1        3.92        5.53      2.33 o 
  -4  -6   1      108.92      110.31      2.50 o 
  -3  -6   1       26.35       27.77      2.02 o 
  -2  -6   1      250.19      249.71      8.37 o 
  -1  -6   1       28.48       41.20      2.97 o 
   0  -6   1      222.15       58.65    100.98 o 
   1  -6   1       10.42       16.86      3.30 o 
   2  -6   1      123.47      120.39      7.07 o 
   3  -6   1       21.28       19.02      2.72 o 
   4  -6   1        3.72        0.73      2.09 o 
   5  -6   1      176.45      174.32     11.19 o 
   6  -6   1      347.87      327.68     15.75 o 
   7  -6   1      158.93      162.14     11.55 o 
   8  -6   1       25.83       20.07      4.78 o 
   9  -6   1        0.19       -1.75      2.52 o 
  10  -6   1        1.00        2.37      2.35 o 
  -9  -5   1        0.00       -1.21      1.99 o 
  -8  -5   1       82.82       96.63      9.53 o 
  -7  -5   1      105.66      125.34     10.00 o 
  -6  -5   1      322.05      312.77     15.10 o 
  -5  -5   1       74.66       76.35      7.11 o 
  -4  -5   1        3.22        3.42      0.62 o 
  -3  -5   1        6.05        6.70      0.85 o 
  -2  -5   1       85.36       90.05      3.58 o 
  -1  -5   1      383.19      417.37      8.62 o 
   0  -5   1       29.34       42.58      2.98 o 
   1  -5   1      543.61      609.24     11.63 o 
   2  -5   1      369.45      448.97     14.69 o 
   3  -5   1      112.16      139.58      8.60 o 
   4  -5   1      208.35      196.72      7.34 o 
   5  -5   1      170.42      190.94     10.99 o 
   6  -5   1      264.87      258.18     13.23 o 
   7  -5   1       89.68      104.29      8.93 o 
   8  -5   1       62.08       58.25      6.92 o 
   9  -5   1      130.11      124.80     10.23 o 
  10  -5   1        1.69        2.03      1.82 o 
 -10  -4   1        4.93        2.92      2.00 o 
  -9  -4   1       21.21       24.37      4.87 o 
  -8  -4   1       24.66       26.05      4.88 o 
  -7  -4   1        0.11        0.90      1.65 o 
  -6  -4   1       22.92       22.41      4.11 o 
  -5  -4   1        9.71        7.74      2.20 o 
  -4  -4   1        0.07       -0.75      1.27 o 
  -3  -4   1       66.84       74.15      1.83 o 
  -2  -4   1       61.00       65.17      2.64 o 
  -1  -4   1       69.43       71.87      2.53 o 
   0  -4   1      661.14      710.27     10.58 o 
   1  -4   1      216.59      243.36      9.21 o 
   2  -4   1       11.78       13.68      2.67 o 
   3  -4   1        8.74        5.53      1.39 o 
   4  -4   1      289.43      332.62      9.33 o 
   5  -4   1      119.10      126.90      4.92 o 
   6  -4   1      127.50      123.51      6.34 o 
   7  -4   1      137.15      108.03      8.45 o 
   8  -4   1       27.10       21.25      2.98 o 
   9  -4   1       64.15       63.25      5.14 o 
  10  -4   1        5.89        5.21      1.97 o 
 -10  -3   1       43.36       35.25      6.17 o 
  -9  -3   1        0.58        3.37      2.45 o 
  -8  -3   1       67.28       58.31      6.77 o 
  -7  -3   1        7.32        7.47      2.40 o 
  -6  -3   1       55.31       57.72      5.81 o 
  -5  -3   1       23.08       19.56      3.25 o 
  -4  -3   1       80.14       75.75      5.83 o 
  -3  -3   1       11.42       10.14      0.74 o 
  -2  -3   1        0.03        0.62      0.40 o 
  -1  -3   1      725.29      766.19      8.50 o 
   0  -3   1      436.36      422.44      7.22 o 
   1  -3   1      176.72      168.83      7.13 o 
   2  -3   1       91.44      104.78      6.14 o 
   3  -3   1        2.03        1.64      1.43 o 
   4  -3   1      117.67      114.16      4.20 o 
   5  -3   1        8.93        7.07      1.25 o 
   6  -3   1        0.02        0.38      0.84 o 
   7  -3   1      119.76      121.88      5.06 o 
   8  -3   1       55.80       50.52      4.22 o 
   9  -3   1       24.28       26.08      3.26 o 
  10  -3   1        3.41        1.98      1.35 o 
 -10  -2   1        0.19       -0.41      1.52 o 
  -9  -2   1        8.88        5.60      2.85 o 
  -8  -2   1        5.24        5.76      1.35 o 
  -7  -2   1      174.41      181.46      6.10 o 
  -6  -2   1       15.24        9.68      1.36 o 
  -5  -2   1      157.85      162.85      4.67 o 
  -4  -2   1      307.58      315.40      5.73 o 
  -3  -2   1      261.44      255.44      8.96 o 
  -2  -2   1      550.53      548.36      4.51 o 
  -1  -2   1      254.87      262.01      4.04 o 
   0  -2   1      315.99      322.44      7.55 o 
   1  -2   1     3751.65     3561.61     28.62 o 
   2  -2   1     1000.26      950.85     16.39 o 
   3  -2   1       39.50       34.99      1.99 o 
   4  -2   1       86.91       93.76      3.48 o 
   5  -2   1      128.31      136.04      3.84 o 
   6  -2   1        4.02        4.15      0.89 o 
   7  -2   1      317.03      312.69      7.53 o 
   8  -2   1      121.77      123.06      5.01 o 
   9  -2   1      144.48      151.85     10.83 o 
  10  -2   1      153.88      147.97     11.94 o 
 -11  -1   1       17.37       21.63      5.11 o 
 -10  -1   1        2.40        2.98      2.46 o 
  -9  -1   1        5.78        2.32      2.07 o 
  -8  -1   1       18.94       18.72      1.36 o 
  -7  -1   1        3.43        3.27      0.88 o 
  -6  -1   1       37.78       40.15      1.86 o 
  -5  -1   1      209.08      212.19      3.40 o 
  -4  -1   1      627.75      680.02      9.73 o 
  -3  -1   1        3.34        3.58      0.35 o 
  -2  -1   1      596.96      569.57     13.81 o 
  -1  -1   1       23.87       19.05      0.85 o 
   0  -1   1     1988.15     1942.07     14.84 o 
   1  -1   1      767.33      723.73     10.75 o 
   2  -1   1       85.42       79.07      2.36 o 
   3  -1   1      240.42      226.07      4.43 o 
   4  -1   1     1479.00     1491.67     20.96 o 
   5  -1   1      405.57      421.31      6.20 o 
   6  -1   1        2.30        1.58      0.97 o 
   7  -1   1        2.10        2.05      0.93 o 
   8  -1   1       87.58       84.33      3.88 o 
   9  -1   1       44.96       37.64      3.27 o 
  10  -1   1      110.16      128.96     11.06 o 
 -11   0   1        2.02       -4.45      2.97 o 
 -10   0   1        9.63       15.24      4.28 o 
  -9   0   1        1.97        1.67      1.93 o 
  -8   0   1       64.83       64.48      2.87 o 
  -7   0   1       25.74       25.54      1.77 o 
  -6   0   1        3.53        5.44      0.89 o 
  -5   0   1      232.90      222.76      6.37 o 
  -4   0   1        4.77        4.90      0.76 o 
  -3   0   1     1253.98     1163.56     10.20 o 
  -2   0   1     8615.94     7946.45     16.70 o 
  -1   0   1     1162.46     1085.18     11.07 o 
   1   0   1      273.37      250.78      3.49 o 
   2   0   1    27192.17    25759.34    151.67 o 
   3   0   1     2827.67     2822.55     14.02 o 
   4   0   1      291.04      327.25      5.37 o 
   5   0   1      650.27      671.21      7.00 o 
   6   0   1     2467.07     2574.04     19.61 o 
   7   0   1      737.95      736.02      9.61 o 
   8   0   1      133.83      140.55      4.40 o 
   9   0   1      174.03      172.17      8.17 o 
  10   0   1      269.00      255.80     15.68 o 
 -11   1   1       82.65       87.47      9.57 o 
 -10   1   1       76.51       75.63      8.36 o 
  -9   1   1       28.89       27.94      2.30 o 
  -8   1   1       50.86       51.25      4.02 o 
  -7   1   1        0.02        0.34      0.72 o 
  -6   1   1      168.00      171.85      4.11 o 
  -5   1   1       17.27       14.20      1.31 o 
  -4   1   1      146.34      131.11      2.64 o 
  -3   1   1      722.51      729.11      6.06 o 
  -2   1   1      165.26      163.45      2.46 o 
  -1   1   1       94.29       87.66      2.00 o 
   0   1   1      530.04      492.06      6.57 o 
   1   1   1     1474.53     1424.28      9.26 o 
   2   1   1        5.28        7.62      0.45 o 
   3   1   1     2199.22     2244.29     14.81 o 
   4   1   1     4481.34     4694.57     17.72 o 
   5   1   1       16.61       24.32      1.86 o 
   6   1   1       32.04       36.19      1.63 o 
   7   1   1        0.92        0.76      0.51 o 
   8   1   1      100.67       94.86      2.61 o 
   9   1   1       80.11       59.32      7.25 o 
  10   1   1        0.66        0.16      1.95 o 
 -11   2   1       79.58       93.66      9.97 o 
 -10   2   1       75.68       71.44      4.85 o 
  -9   2   1      162.88      163.87      9.84 o 
  -8   2   1      229.87      200.14      9.17 o 
  -7   2   1       13.71       10.35      1.47 o 
  -6   2   1      168.53      170.37      4.37 o 
  -5   2   1      416.28      411.86      7.17 o 
  -4   2   1       32.69       27.73      1.37 o 
  -3   2   1      584.67      589.46      7.60 o 
  -2   2   1      584.61      583.42      7.51 o 
  -1   2   1       33.02       34.65      2.58 o 
   0   2   1       68.02       65.84      3.10 o 
   1   2   1     1069.73     1000.96      6.58 o 
   2   2   1      116.78      110.81      1.87 o 
   3   2   1       21.34       23.58      0.92 o 
   4   2   1      104.52       95.51      3.71 o 
   5   2   1      310.15      342.39      6.92 o 
   6   2   1       71.58       21.20     39.36 o 
   7   2   1       96.35      116.32      8.57 o 
   8   2   1        0.22        0.35      1.09 o 
   9   2   1        1.03       -0.95      1.70 o 
  10   2   1       11.80        4.23      2.00 o 
 -11   3   1        3.77        9.11      3.54 o 
 -10   3   1        9.03        5.46      3.36 o 
  -9   3   1      125.56      128.16      6.59 o 
  -8   3   1      232.49      214.58      8.04 o 
  -7   3   1       46.23       45.65      3.61 o 
  -6   3   1        0.56       -0.18      0.63 o 
  -5   3   1      716.65      742.28     10.46 o 
  -4   3   1     1296.77     1369.40     16.43 o 
  -3   3   1     1734.28     1834.48     16.53 o 
  -2   3   1     1050.76     1105.27     17.79 o 
  -1   3   1      102.65       93.74      4.86 o 
   0   3   1      124.44      128.56      3.71 o 
   1   3   1       24.11       21.58      1.41 o 
   2   3   1        6.96        9.28      0.69 o 
   3   3   1        0.02        0.42      0.20 o 
   4   3   1      197.21      228.30      7.11 o 
   5   3   1       56.34       68.71      4.27 o 
   6   3   1       29.15       13.05     13.22 o 
   7   3   1       17.81       15.84      3.41 o 
   8   3   1        1.16        0.87      1.12 o 
   9   3   1        0.05        0.80      1.44 o 
  10   3   1        0.40        2.00      2.35 o 
 -11   4   1       17.03       20.40      5.04 o 
 -10   4   1        7.83        8.85      2.22 o 
  -9   4   1        4.06        6.29      1.91 o 
  -8   4   1       41.78       44.71      3.95 o 
  -7   4   1        2.87        3.85      1.41 o 
  -6   4   1      265.71      274.03      7.58 o 
  -5   4   1      282.14      276.20     10.43 o 
  -4   4   1      501.58      163.75    257.38 o 
  -3   4   1      526.95      572.17     10.35 o 
  -2   4   1     2254.09     2505.32     29.78 o 
  -1   4   1     1226.30     1282.03     29.35 o 
   0   4   1      568.47      636.11      9.49 o 
   1   4   1      718.97      729.05     24.00 o 
   2   4   1       12.39       12.25      1.29 o 
   3   4   1      201.44      206.80      4.11 o 
   4   4   1      199.46      208.25     10.09 o 
   5   4   1      123.17      128.69      8.47 o 
   6   4   1       87.38       73.62      6.87 o 
   7   4   1       58.34       49.88      6.09 o 
   8   4   1       33.46       30.70      5.23 o 
   9   4   1       82.95       74.30      8.58 o 
 -11   5   1       32.05       32.86      5.53 o 
 -10   5   1        1.16        0.14      1.96 o 
  -9   5   1        9.14       12.02      3.46 o 
  -8   5   1        0.55       -0.26      1.71 o 
  -7   5   1        2.54        5.16      2.37 o 
  -6   5   1       69.86       74.62      6.95 o 
  -5   5   1       69.65       65.66      3.62 o 
  -4   5   1      149.84      173.28      9.55 o 
  -3   5   1      329.90      110.50    186.30 o 
  -2   5   1       56.40       72.08      5.71 o 
  -1   5   1       14.20       18.80      2.08 o 
   0   5   1       63.63       65.54      2.87 o 
   1   5   1      301.43      366.21      6.24 o 
   2   5   1      354.31      376.97      6.22 o 
   3   5   1      161.72      168.97      3.48 o 
   4   5   1        8.26        7.49      0.63 o 
   5   5   1        3.81        3.59      2.05 o 
   6   5   1      290.71      283.22     14.01 o 
   7   5   1       30.34       29.07      4.94 o 
   8   5   1       17.04       21.35      4.67 o 
   9   5   1      101.31      126.01     11.20 o 
 -10   6   1      120.45      142.88     11.54 o 
  -9   6   1      103.99      112.15     10.05 o 
  -8   6   1        4.62        6.36      2.83 o 
  -7   6   1        0.60        0.31      1.92 o 
  -6   6   1        2.03        3.81      2.22 o 
  -5   6   1       27.92       26.94      3.00 o 
  -4   6   1        5.24        4.27      1.50 o 
  -3   6   1       58.81       55.95      4.66 o 
  -2   6   1      456.24      506.96     16.74 o 
  -1   6   1      134.84      121.11      7.53 o 
   0   6   1        3.49        0.81      1.37 o 
   1   6   1        0.83        0.42      0.77 o 
   2   6   1       64.06       57.08      3.16 o 
   3   6   1        3.47        2.87      0.67 o 
   4   6   1      133.84      133.15      2.46 o 
   5   6   1       42.51       33.43      5.05 o 
   6   6   1       13.28        9.39      3.17 o 
   7   6   1       12.17       11.18      3.55 o 
   8   6   1        1.05       -3.01      2.36 o 
 -10   7   1        8.42        5.08      3.09 o 
  -9   7   1        0.00        0.82      2.41 o 
  -8   7   1       13.99       13.16      3.81 o 
  -7   7   1        6.73        2.77      2.11 o 
  -6   7   1       94.92      119.57      9.87 o 
  -5   7   1        5.84        6.55      2.75 o 
  -4   7   1        0.18       -0.07      2.16 o 
  -3   7   1        0.33        3.22      2.02 o 
  -2   7   1       51.20       59.38      4.45 o 
  -1   7   1      154.69      153.01      6.62 o 
   0   7   1        5.49        4.44      1.96 o 
   1   7   1       35.43       36.59      4.12 o 
   2   7   1      102.71       89.10      4.31 o 
   3   7   1        9.28       11.14      1.20 o 
   4   7   1       67.28       69.91      4.06 o 
   5   7   1        0.01       -0.19      2.11 o 
   6   7   1       15.34       10.41      3.59 o 
   7   7   1       26.68       31.65      5.74 o 
   8   7   1        8.67        7.76      3.50 o 
  -9   8   1       50.19       60.98      8.26 o 
  -8   8   1        8.29        3.32      2.76 o 
  -7   8   1       15.31       11.25      3.87 o 
  -6   8   1        0.93        4.76      2.64 o 
  -5   8   1        4.04        4.43      2.68 o 
  -4   8   1        0.19        1.71      2.26 o 
  -3   8   1      118.32      115.56      9.21 o 
  -2   8   1        0.01        0.23      2.00 o 
  -1   8   1       73.21       82.37      7.30 o 
   0   8   1        1.69        3.25      1.62 o 
   1   8   1        2.48        1.80      1.50 o 
   2   8   1      271.41      246.51     10.69 o 
   3   8   1        3.87        3.88      0.86 o 
   4   8   1       12.23        7.47      1.75 o 
   5   8   1        8.07        8.11      2.03 o 
   6   8   1       29.82       25.26      5.14 o 
   7   8   1       57.75       51.44      7.69 o 
  -8   9   1        3.92        2.45      2.91 o 
  -7   9   1        0.56        1.96      2.17 o 
  -6   9   1        0.01        1.47      1.67 o 
  -5   9   1       27.65       36.98      6.30 o 
  -4   9   1       14.78       11.17      3.64 o 
  -3   9   1       39.50       60.01      7.21 o 
  -2   9   1       58.23       56.67      6.73 o 
  -1   9   1      156.44      133.92      9.74 o 
   0   9   1        5.38        3.07      1.93 o 
   1   9   1      118.84      116.83      6.15 o 
   2   9   1        6.95        5.21      1.92 o 
   3   9   1       51.25       51.10      3.39 o 
   4   9   1       69.57       69.08      5.99 o 
   5   9   1       35.21       32.51      3.76 o 
   6   9   1        3.95        9.97      3.68 o 
  -7  10   1        0.10        5.13      3.24 o 
  -6  10   1        0.36        1.02      2.28 o 
  -5  10   1       77.70       75.85      9.09 o 
  -4  10   1        0.48        2.32      2.36 o 
  -3  10   1        3.36        4.54      2.71 o 
  -2  10   1       22.24       13.47      3.83 o 
  -1  10   1        0.31       -0.77      1.95 o 
   0  10   1      155.19      126.88      9.72 o 
   1  10   1       35.99       43.46      5.59 o 
   2  10   1       13.36       10.39      2.18 o 
   3  10   1       13.44       13.08      2.59 o 
   4  10   1        2.04        2.90      1.59 o 
   5  10   1        0.80        1.82      1.99 o 
  -5  11   1       26.98       22.31      5.38 o 
  -4  11   1       11.39       20.41      5.12 o 
  -3  11   1       22.53       11.70      4.18 o 
  -2  11   1        0.48        0.00      1.91 o 
  -1  11   1        2.15        1.60      2.09 o 
   0  11   1        2.45        0.29      1.69 o 
   1  11   1       10.27       13.17      3.54 o 
   2  11   1       15.54       18.37      3.02 o 
   3  11   1        3.67        3.81      1.70 o 
  -3  12   1        1.96       -0.29      2.10 o 
  -2  12   1        1.91       -4.57      3.17 o 
  -1  12   1        2.85       -0.15      2.00 o 
   0  12   1        9.39       11.73      3.85 o 
  -1 -12   2       22.19       24.13      5.00 o 
   0 -12   2        2.47        9.84      3.70 o 
   1 -12   2        0.99       -2.92      3.00 o 
   2 -12   2       42.38       40.52      7.35 o 
  -3 -11   2        5.15        5.58      3.33 o 
  -2 -11   2       22.37       19.68      4.07 o 
  -1 -11   2       16.51       11.39      3.44 o 
   0 -11   2       31.44       41.99      6.45 o 
   1 -11   2       19.71       16.14      4.64 o 
   2 -11   2        2.26        2.42      2.48 o 
   3 -11   2        5.42        5.63      3.67 o 
   4 -11   2        4.31        4.49      3.63 o 
   5 -11   2       68.28       72.82      9.82 o 
  -5 -10   2       17.43       18.37      5.03 o 
  -4 -10   2       10.13       11.58      4.20 o 
  -3 -10   2        3.57        1.66      1.64 o 
  -2 -10   2        4.53        4.54      2.36 o 
  -1 -10   2       32.57       32.65      5.31 o 
   0 -10   2       20.86       11.43      3.52 o 
   1 -10   2       37.95       42.99      6.41 o 
   2 -10   2       49.99       51.21      7.13 o 
   3 -10   2        3.40        2.52      2.66 o 
   4 -10   2        4.01        3.55      2.70 o 
   5 -10   2        0.13       -0.19      2.25 o 
   6 -10   2       19.26       26.47      6.25 o 
  -6  -9   2        3.75        7.35      3.37 o 
  -5  -9   2        0.53        1.46      2.41 o 
  -4  -9   2        1.05        0.52      1.09 o 
  -3  -9   2        1.19        1.10      1.77 o 
  -2  -9   2      155.66      154.83     10.04 o 
  -1  -9   2      133.55      118.56      8.97 o 
   0  -9   2       71.01       68.36      7.28 o 
   1  -9   2        6.97        6.79      2.99 o 
   2  -9   2      320.43      299.86     16.00 o 
   3  -9   2        0.69        0.71      2.49 o 
   4  -9   2       30.07       34.93      6.25 o 
   5  -9   2       26.56       27.20      5.62 o 
   6  -9   2       23.61       14.32      4.76 o 
   7  -9   2      116.55      108.93     11.46 o 
   8  -9   2       42.34       46.12      8.25 o 
  -7  -8   2       31.90       38.49      6.93 o 
  -6  -8   2       53.01       52.87      7.52 o 
  -5  -8   2        3.47        1.28      2.20 o 
  -4  -8   2        0.30        0.87      0.78 o 
  -3  -8   2      146.34       80.02     64.79 o 
  -2  -8   2      114.77      104.99      7.49 o 
  -1  -8   2      237.17      216.37      8.11 o 
   0  -8   2      347.01      315.96     10.29 o 
   1  -8   2     1131.29     1104.40     27.91 o 
   2  -8   2      408.73      405.20     17.55 o 
   3  -8   2       24.44       20.54      4.51 o 
   4  -8   2       33.41       32.88      5.54 o 
   5  -8   2       42.93       35.69      5.97 o 
   6  -8   2        3.55        5.92      3.13 o 
   7  -8   2        2.07        2.53      2.84 o 
   8  -8   2        0.15       -3.19      3.06 o 
   9  -8   2       75.79      100.12     10.98 o 
  -8  -7   2      202.45      208.59     15.07 o 
  -7  -7   2       90.30       89.71      9.65 o 
  -6  -7   2       15.24       14.87      4.25 o 
  -5  -7   2       78.14       81.27      3.87 o 
  -4  -7   2      167.61      175.32      3.88 o 
  -3  -7   2       10.16       11.41      1.58 o 
  -2  -7   2       33.50       16.42     18.00 o 
  -1  -7   2       27.51       32.68      4.39 o 
   0  -7   2       22.18       24.82      4.15 o 
   1  -7   2      638.53      632.20     14.15 o 
   2  -7   2     1056.32     1061.43     26.68 o 
   3  -7   2      533.61      532.22     19.61 o 
   4  -7   2      380.17      391.36     17.46 o 
   5  -7   2       87.10       78.06      8.29 o 
   6  -7   2        3.16        1.94      2.73 o 
   7  -7   2        7.59        5.90      2.87 o 
   8  -7   2       56.89       56.61      8.01 o 
   9  -7   2       25.40       22.45      5.55 o 
  -8  -6   2       70.87       71.46      8.49 o 
  -7  -6   2      149.20      151.71     11.79 o 
  -6  -6   2      400.37      407.74     18.47 o 
  -5  -6   2       23.07       20.86      1.46 o 
  -4  -6   2       45.23       47.06      1.80 o 
  -3  -6   2       30.11       33.52      2.37 o 
  -2  -6   2       81.26       86.20      4.13 o 
  -1  -6   2       14.90       20.09      1.84 o 
   0  -6   2      203.66      176.25      9.45 o 
   1  -6   2        2.19        1.09      1.66 o 
   2  -6   2      125.59      120.15     12.57 o 
   3  -6   2        4.92        7.69      1.62 o 
   4  -6   2      345.11      366.60     11.47 o 
   5  -6   2       24.32       18.64      4.31 o 
   6  -6   2       10.62        9.43      3.60 o 
   7  -6   2      135.73      133.89     10.81 o 
   8  -6   2      150.88      130.16     11.07 o 
   9  -6   2        0.85       -1.07      2.14 o 
  10  -6   2        0.01       -0.29      2.40 o 
  -9  -5   2       10.74        5.39      2.91 o 
  -8  -5   2        0.44        1.54      1.79 o 
  -7  -5   2        1.96        0.08      1.96 o 
  -6  -5   2      740.84      763.21     23.71 o 
  -5  -5   2      914.05      904.77     24.66 o 
  -4  -5   2      786.73      806.81      8.13 o 
  -3  -5   2      364.75      370.85      6.79 o 
  -2  -5   2      126.79      121.47      4.34 o 
  -1  -5   2       99.53      119.48      4.74 o 
   0  -5   2       11.36        8.62      1.49 o 
   1  -5   2        3.49        0.86      1.20 o 
   2  -5   2       38.72       30.73      4.26 o 
   3  -5   2      301.85      267.08     12.72 o 
   4  -5   2       45.54       45.82      4.58 o 
   5  -5   2        5.64        7.11      2.11 o 
   6  -5   2       20.57       26.32      4.82 o 
   7  -5   2       15.24       12.96      3.61 o 
   8  -5   2      120.86      116.15      9.91 o 
   9  -5   2        3.35        4.90      2.96 o 
  10  -5   2       91.52       84.92      8.96 o 
 -10  -4   2       15.11       18.45      4.74 o 
  -9  -4   2       18.04       18.23      4.34 o 
  -8  -4   2       46.42       61.32      7.27 o 
  -7  -4   2      222.24      236.43     13.07 o 
  -6  -4   2        1.66       -0.24      1.23 o 
  -5  -4   2       66.79       78.91      6.92 o 
  -4  -4   2      380.08      403.33     14.69 o 
  -3  -4   2     1111.52     1155.56     14.76 o 
  -2  -4   2      572.64      615.42      8.61 o 
  -1  -4   2      303.89      324.07      7.00 o 
   0  -4   2       47.16       53.87      3.16 o 
   1  -4   2      147.23      160.42      5.75 o 
   2  -4   2       12.23       15.36      2.84 o 
   3  -4   2      148.72      164.97      9.37 o 
   4  -4   2       40.08       37.62      3.41 o 
   5  -4   2        5.73       10.40      1.69 o 
   6  -4   2       70.06       79.05      5.29 o 
   7  -4   2        0.33       -0.86      2.09 o 
   8  -4   2      196.04      194.32     11.94 o 
   9  -4   2        1.23       -1.26      2.02 o 
  10  -4   2       53.26       54.27      6.77 o 
 -10  -3   2       10.00       10.48      3.77 o 
  -9  -3   2       10.49       12.23      3.63 o 
  -8  -3   2        6.66        6.82      2.89 o 
  -7  -3   2       58.02       59.33      6.34 o 
  -6  -3   2       12.66        8.24      2.54 o 
  -5  -3   2      258.42      260.50     11.56 o 
  -4  -3   2      493.57      464.55     11.93 o 
  -3  -3   2       93.55       89.49      2.08 o 
  -2  -3   2      122.97      126.61      3.47 o 
  -1  -3   2      529.82      563.10      8.16 o 
   0  -3   2       23.72       22.29      1.89 o 
   1  -3   2      316.66      314.04     10.42 o 
   2  -3   2       23.35       16.81      2.82 o 
   3  -3   2       13.94        7.66      2.19 o 
   4  -3   2       46.81       45.23      3.59 o 
   5  -3   2       40.99       43.99      2.91 o 
   6  -3   2        6.07        7.95      1.46 o 
   7  -3   2       72.16       79.21      5.13 o 
   8  -3   2       54.26       59.99      4.71 o 
   9  -3   2        0.99        0.36      1.80 o 
  10  -3   2       11.00       14.59      2.65 o 
 -10  -2   2      142.20      160.49     12.32 o 
  -9  -2   2      108.36      105.62      9.36 o 
  -8  -2   2        3.85        3.36      0.77 o 
  -7  -2   2      173.36      157.89      5.24 o 
  -6  -2   2        2.26        1.54      0.32 o 
  -5  -2   2        0.02        0.48      0.29 o 
  -4  -2   2       44.79       42.18      1.41 o 
  -3  -2   2        0.67        1.21      0.34 o 
  -2  -2   2        1.40        1.76      0.45 o 
  -1  -2   2      645.22      656.71     10.64 o 
   0  -2   2      951.98      930.58     14.65 o 
   1  -2   2       43.80       42.71      3.53 o 
   2  -2   2       33.90       35.80      3.55 o 
   3  -2   2      389.94      367.88      6.65 o 
   4  -2   2      611.67      591.99      9.11 o 
   5  -2   2      140.57      116.67      6.50 o 
   6  -2   2        2.78        3.93      1.13 o 
   7  -2   2      103.81      106.58      4.62 o 
   8  -2   2       26.71       27.03      2.51 o 
   9  -2   2       53.48       53.79      4.40 o 
  10  -2   2        0.41       -0.37      1.57 o 
 -11  -1   2       17.19       25.53      5.48 o 
 -10  -1   2       10.60       10.12      3.45 o 
  -9  -1   2       43.75       41.28      5.80 o 
  -8  -1   2       29.25       26.79      1.59 o 
  -7  -1   2       37.94       33.93      1.76 o 
  -6  -1   2        7.76        9.12      0.87 o 
  -5  -1   2        3.83        3.75      0.58 o 
  -4  -1   2      120.80      116.00      2.60 o 
  -3  -1   2       76.14       83.50      2.31 o 
  -2  -1   2      199.93      202.92      3.99 o 
  -1  -1   2      513.21      461.51      8.87 o 
   0  -1   2     1582.59     1564.13     16.68 o 
   1  -1   2     1323.85     1263.03     10.77 o 
   2  -1   2        7.44        8.71      0.77 o 
   3  -1   2      395.36      387.26      6.22 o 
   4  -1   2       34.15       31.03      1.97 o 
   5  -1   2       44.88       45.70      2.57 o 
   6  -1   2       39.49       48.66      2.51 o 
   7  -1   2      375.80      378.92      9.92 o 
   8  -1   2        0.02        0.80      0.78 o 
   9  -1   2        7.93        9.60      2.01 o 
  10  -1   2      101.41       87.08      9.25 o 
 -11   0   2       59.42       66.61      8.36 o 
 -10   0   2        0.45       -1.82      1.98 o 
  -9   0   2        0.06       -0.42      0.82 o 
  -8   0   2      123.63      130.58      4.18 o 
  -7   0   2       25.93       25.49      1.82 o 
  -6   0   2       69.25       67.33      2.64 o 
  -5   0   2       74.79       75.84      2.57 o 
  -4   0   2      238.19      223.50      3.57 o 
  -3   0   2      491.11      450.88      4.55 o 
  -2   0   2      117.62      111.75      1.99 o 
  -1   0   2      130.68      125.25      2.02 o 
   0   0   2     3539.81     3368.38     61.44 o 
   1   0   2      165.80      141.56      2.47 o 
   2   0   2      108.23      114.33      2.38 o 
   3   0   2      653.16      683.12      6.62 o 
   4   0   2      598.99      681.65      7.37 o 
   5   0   2      902.26      901.00      9.26 o 
   6   0   2      118.28      113.49      3.59 o 
   7   0   2       69.75       64.11      3.10 o 
   8   0   2      503.11      528.84      9.08 o 
   9   0   2      590.20      568.08     22.01 o 
  10   0   2       22.31       15.40      4.11 o 
 -11   1   2       13.71       10.34      3.86 o 
 -10   1   2       63.36       65.85      7.89 o 
  -9   1   2        0.12        0.77      0.92 o 
  -8   1   2        5.57        5.74      1.12 o 
  -7   1   2        3.48        3.64      0.88 o 
  -6   1   2       30.00       30.74      1.78 o 
  -5   1   2      132.18      123.18      3.56 o 
  -4   1   2       70.58       65.49      2.08 o 
  -3   1   2       21.90       19.40      1.02 o 
  -2   1   2     1554.12     1463.13      7.26 o 
  -1   1   2      191.42      192.55      5.54 o 
   0   1   2     1150.10     1100.51     12.26 o 
   1   1   2      221.30      193.11      2.34 o 
   2   1   2       23.21       25.39      0.90 o 
   3   1   2       81.68       91.81      2.11 o 
   4   1   2      157.20      149.96      2.96 o 
   5   1   2      611.41      653.87     13.12 o 
   6   1   2      217.30      251.05      5.42 o 
   7   1   2      141.17      129.10      3.48 o 
   8   1   2       71.06       67.36      2.76 o 
   9   1   2        0.10        0.29      1.65 o 
  10   1   2        5.77        6.29      3.25 o 
 -11   2   2       38.46       45.47      6.96 o 
 -10   2   2       79.86       78.16      9.51 o 
  -9   2   2      193.02      184.70      7.38 o 
  -8   2   2       70.95       63.95      4.42 o 
  -7   2   2      153.46      162.27      5.19 o 
  -6   2   2      687.94      699.50      8.55 o 
  -5   2   2      128.34      128.15      3.95 o 
  -4   2   2       30.71       30.86      2.16 o 
  -3   2   2       72.13       72.26      2.09 o 
  -2   2   2      400.39      377.42      6.63 o 
  -1   2   2      965.96      892.34     13.52 o 
   0   2   2       24.02       27.98      1.63 o 
   1   2   2       14.11       12.78      0.78 o 
   2   2   2       17.75       23.98      1.00 o 
   3   2   2       35.37       36.44      1.29 o 
   4   2   2       30.96       27.45      1.20 o 
   5   2   2       67.34       71.21      2.11 o 
   6   2   2        0.01        0.59      0.37 o 
   7   2   2       34.12       42.85      6.24 o 
   8   2   2        5.73        8.31      2.85 o 
   9   2   2        1.89        1.66      2.22 o 
  10   2   2        0.81       -0.17      1.95 o 
 -11   3   2        8.80       10.14      3.81 o 
 -10   3   2        8.10        5.12      1.80 o 
  -9   3   2       12.51       11.65      2.06 o 
  -8   3   2        0.77       -1.45      1.07 o 
  -7   3   2      229.34      220.93      8.60 o 
  -6   3   2      277.77      262.94      5.67 o 
  -5   3   2      126.09      145.85      4.54 o 
  -4   3   2      524.86      542.37      6.86 o 
  -3   3   2       51.62       61.30      2.97 o 
  -2   3   2      317.48      352.89     13.26 o 
  -1   3   2       70.71       78.17      4.55 o 
   0   3   2        0.33        0.82      0.55 o 
   1   3   2      273.88      260.78      4.34 o 
   2   3   2        0.11        0.06      0.32 o 
   3   3   2      145.25      150.74      2.92 o 
   4   3   2        0.77        0.00      0.31 o 
   5   3   2        0.04        0.80      0.35 o 
   6   3   2       12.78       13.72      3.00 o 
   7   3   2        0.37       -0.45      1.62 o 
   8   3   2       10.14       16.33      3.87 o 
   9   3   2       11.53       14.28      3.85 o 
  10   3   2       26.76       25.26      5.33 o 
 -11   4   2        7.03        5.60      3.23 o 
 -10   4   2        5.73        2.13      1.30 o 
  -9   4   2       59.66       59.56      4.73 o 
  -8   4   2       13.00       14.09      3.34 o 
  -7   4   2        5.77        4.52      1.46 o 
  -6   4   2       26.26       26.03      1.93 o 
  -5   4   2       15.78       15.41      2.36 o 
  -4   4   2      460.73      479.06      8.20 o 
  -3   4   2      232.65      246.64      6.57 o 
  -2   4   2      333.74      359.86     11.37 o 
  -1   4   2       11.67       15.97      1.71 o 
   0   4   2        3.63        4.86      0.97 o 
   1   4   2       12.19       12.43      1.37 o 
   2   4   2      255.24      272.49      4.41 o 
   3   4   2      140.34      142.99      2.68 o 
   4   4   2       54.91       56.66      2.04 o 
   5   4   2       17.02       15.70      0.85 o 
   6   4   2      195.47      178.97     10.55 o 
   7   4   2       49.54       55.37      6.44 o 
   8   4   2       34.32       22.26      4.56 o 
   9   4   2        7.90        0.87      1.90 o 
 -11   5   2       20.93       21.58      4.48 o 
 -10   5   2       16.18       19.60      4.35 o 
  -9   5   2        3.26        1.78      1.91 o 
  -8   5   2       27.49       27.00      4.71 o 
  -7   5   2       31.51       28.36      4.66 o 
  -6   5   2       54.50       60.17      5.66 o 
  -5   5   2       26.63       29.36      3.61 o 
  -4   5   2       52.26       50.82      5.11 o 
  -3   5   2      127.92      121.61      5.01 o 
  -2   5   2       65.24       82.97      6.02 o 
  -1   5   2       17.53        5.34      8.72 o 
   0   5   2        9.19        7.98      1.38 o 
   1   5   2        0.01        0.13      0.65 o 
   2   5   2       14.41        6.66      0.97 o 
   3   5   2       71.66       62.73      2.32 o 
   4   5   2      206.19      214.30      3.93 o 
   5   5   2       60.48       66.36      6.49 o 
   6   5   2       17.99       18.58      3.79 o 
   7   5   2        4.28        2.36      1.78 o 
   8   5   2       79.69       58.85      7.36 o 
   9   5   2        5.49        1.72      2.70 o 
 -10   6   2        8.50       13.78      4.13 o 
  -9   6   2       33.86       30.93      5.56 o 
  -8   6   2      317.05      328.15     16.25 o 
  -7   6   2        2.65        0.60      1.75 o 
  -6   6   2       19.04       14.61      3.45 o 
  -5   6   2       18.15       19.09      2.50 o 
  -4   6   2        1.04        1.27      1.46 o 
  -3   6   2        2.97        4.57      1.34 o 
  -2   6   2       28.11       30.06      2.97 o 
  -1   6   2       21.45       29.10      3.79 o 
   0   6   2       85.54      101.51      6.62 o 
   1   6   2      150.61       79.34     75.06 o 
   2   6   2        8.75        8.61      1.61 o 
   3   6   2      102.58      108.03      2.91 o 
   4   6   2        5.67        6.68      0.73 o 
   5   6   2      114.17      103.62      8.50 o 
   6   6   2        4.33        2.72      2.00 o 
   7   6   2       30.02       30.38      5.29 o 
   8   6   2        4.52        1.16      2.02 o 
 -10   7   2      300.71      326.22     18.23 o 
  -9   7   2       43.74       41.21      6.55 o 
  -8   7   2       12.97       11.63      3.57 o 
  -7   7   2       37.56       29.25      5.33 o 
  -6   7   2      145.45      179.49     11.96 o 
  -5   7   2       89.74       75.64      7.58 o 
  -4   7   2        5.44        8.53      1.91 o 
  -3   7   2       33.81       34.85      4.86 o 
  -2   7   2       55.78       69.13      6.48 o 
  -1   7   2       43.37       32.46      2.63 o 
   0   7   2       81.38       82.92      4.77 o 
   1   7   2       10.44        7.76      2.20 o 
   2   7   2        1.37        0.98      1.13 o 
   3   7   2       37.04       37.21      2.15 o 
   4   7   2      146.39      156.47      3.77 o 
   5   7   2        7.74        9.24      2.01 o 
   6   7   2        0.22        0.63      2.16 o 
   7   7   2        1.19        4.82      2.49 o 
   8   7   2       11.79       10.51      3.89 o 
  -9   8   2        7.16        6.75      3.39 o 
  -8   8   2       19.87       25.45      5.51 o 
  -7   8   2       71.44       86.08      9.13 o 
  -6   8   2       21.45       24.77      5.02 o 
  -5   8   2       37.63       32.95      5.53 o 
  -4   8   2      135.12      115.02      9.58 o 
  -3   8   2       75.34       63.87      6.90 o 
  -2   8   2      157.13      148.89     10.01 o 
  -1   8   2       18.57       17.09      3.48 o 
   0   8   2       14.78       10.36      2.58 o 
   1   8   2        7.54        9.86      1.82 o 
   2   8   2        2.32        1.59      1.32 o 
   3   8   2        0.25       -1.20      0.80 o 
   4   8   2      114.62      111.85      6.66 o 
   5   8   2        0.37       -0.98      1.14 o 
   6   8   2       18.19       23.39      5.00 o 
   7   8   2       23.71       23.52      5.26 o 
  -8   9   2       27.96       37.14      6.91 o 
  -7   9   2       23.20       29.51      5.95 o 
  -6   9   2       13.45        7.39      3.21 o 
  -5   9   2       33.17       46.91      6.95 o 
  -4   9   2        1.29        2.03      2.06 o 
  -3   9   2        0.71        0.16      2.00 o 
  -2   9   2       36.05       39.30      5.60 o 
  -1   9   2        6.45        5.24      2.52 o 
   0   9   2        9.07        6.66      2.48 o 
   1   9   2       24.21       20.52      3.66 o 
   2   9   2       12.56       10.94      2.01 o 
   3   9   2       20.36       19.07      2.21 o 
   4   9   2        7.81       10.68      2.47 o 
   5   9   2       19.22       21.22      3.27 o 
   6   9   2       26.28       36.34      6.33 o 
  -7  10   2       50.38       54.04      8.22 o 
  -6  10   2        4.65        2.16      2.53 o 
  -5  10   2       35.45       47.30      7.25 o 
  -4  10   2        0.01        0.59      1.97 o 
  -3  10   2      141.65      146.48     11.69 o 
  -2  10   2        1.25        0.37      2.12 o 
  -1  10   2       12.72        9.61      3.14 o 
   0  10   2       26.13       18.75      4.00 o 
   1  10   2        0.55        1.07      1.55 o 
   2  10   2      106.54      103.82      7.79 o 
   3  10   2        8.43        6.94      2.19 o 
   4  10   2        0.03        0.29      1.40 o 
  -5  11   2       12.85       10.54      3.28 o 
  -4  11   2        3.46       -2.22      2.54 o 
  -3  11   2       19.18       15.02      4.32 o 
  -2  11   2        4.51        4.80      2.81 o 
  -1  11   2        2.28        3.94      3.04 o 
   0  11   2       25.53       32.30      5.53 o 
   1  11   2        7.74        3.54      2.48 o 
   2  11   2        0.31        3.19      2.63 o 
   3  11   2       11.60       18.82      3.66 o 
  -2  12   2        9.86        8.62      3.54 o 
  -1  12   2       30.50       29.49      5.54 o 
   0 -12   3       47.18       46.83      7.23 o 
   1 -12   3        8.46       13.77      4.76 o 
   2 -12   3        1.01       -5.96      3.97 o 
  -2 -11   3       28.56       37.40      5.98 o 
  -1 -11   3        1.83       -1.74      2.26 o 
   0 -11   3      160.28      197.93     13.77 o 
   1 -11   3       28.03       24.03      5.42 o 
   2 -11   3      272.99      298.67     18.02 o 
   3 -11   3       33.38       29.29      6.23 o 
   4 -11   3       12.97        8.49      4.07 o 
  -4 -10   3        0.03        3.33      2.79 o 
  -3 -10   3        7.03       11.59      2.94 o 
  -2 -10   3       12.50       17.41      3.87 o 
  -1 -10   3       40.00       33.29      5.45 o 
   0 -10   3        9.92       10.26      3.43 o 
   1 -10   3        1.48        2.94      2.64 o 
   2 -10   3        1.30        2.09      2.33 o 
   3 -10   3        4.01        6.06      3.70 o 
   4 -10   3       14.78        9.26      3.63 o 
   5 -10   3       47.94       59.79      8.71 o 
   6 -10   3       23.69       28.44      6.64 o 
  -6  -9   3       11.86       10.98      4.15 o 
  -5  -9   3        7.30        7.70      3.48 o 
  -4  -9   3        1.92        1.65      2.48 o 
  -3  -9   3       19.58       21.66      3.72 o 
  -2  -9   3       15.61       10.38      2.80 o 
  -1  -9   3        6.11        4.86      2.73 o 
   0  -9   3        1.90        3.93      2.57 o 
   1  -9   3        6.02       11.09      3.73 o 
   2  -9   3       94.33       89.73      9.21 o 
   3  -9   3       53.47       57.51      7.61 o 
   4  -9   3       60.85       77.30      9.22 o 
   5  -9   3        0.78        1.83      2.56 o 
   6  -9   3        0.88        1.92      3.12 o 
   7  -9   3        0.18       -0.45      2.67 o 
  -7  -8   3       22.65       13.12      4.01 o 
  -6  -8   3       12.64       13.50      4.21 o 
  -5  -8   3      132.56      134.95     11.73 o 
  -4  -8   3       39.29       36.92      3.45 o 
  -3  -8   3       18.93       20.65      2.40 o 
  -2  -8   3       16.87       15.53      3.34 o 
  -1  -8   3       85.63       76.54      5.05 o 
   0  -8   3      110.04      109.77      8.89 o 
   1  -8   3        7.86        6.79      2.20 o 
   2  -8   3       38.08       42.12      6.36 o 
   3  -8   3      497.93      496.86     20.68 o 
   4  -8   3        1.51        2.27      2.99 o 
   5  -8   3       24.48       20.93      5.10 o 
   6  -8   3        7.54        6.91      3.43 o 
   7  -8   3       15.50       16.07      4.75 o 
   8  -8   3        4.51        5.88      3.07 o 
   9  -8   3        1.61       -1.32      2.76 o 
  -8  -7   3      104.20      113.56     11.29 o 
  -7  -7   3       18.91       27.12      5.67 o 
  -6  -7   3      353.70      372.97     18.90 o 
  -5  -7   3      755.15      784.27     14.83 o 
  -4  -7   3        1.39        1.43      0.60 o 
  -3  -7   3        3.38        2.41      1.13 o 
  -2  -7   3      255.81      184.99     55.64 o 
  -1  -7   3      401.77      377.52     14.58 o 
   0  -7   3      190.02      197.17      7.94 o 
   1  -7   3        0.36       -0.06      1.71 o 
   2  -7   3      254.25      229.13     13.29 o 
   3  -7   3      196.09      175.75     12.09 o 
   4  -7   3      611.54      605.77     16.04 o 
   5  -7   3      205.55      207.08      9.79 o 
   6  -7   3      138.26      133.49     11.35 o 
   7  -7   3        0.33        0.50      2.42 o 
   8  -7   3        0.48       -1.40      2.94 o 
   9  -7   3        0.07        1.76      2.55 o 
  -8  -6   3      323.14      339.03     18.44 o 
  -7  -6   3      101.42      115.89     10.47 o 
  -6  -6   3        2.13        3.58      2.54 o 
  -5  -6   3       13.77       13.74      1.90 o 
  -4  -6   3      287.33      284.13      4.58 o 
  -3  -6   3      439.08      426.48      8.69 o 
  -2  -6   3       33.29       36.94      2.92 o 
  -1  -6   3      103.76       39.09     58.12 o 
   0  -6   3      372.82      368.54     14.23 o 
   1  -6   3      249.73      237.04      8.53 o 
   2  -6   3       45.05       48.59      4.89 o 
   3  -6   3        5.84       15.20      3.98 o 
   4  -6   3       29.13       32.86      5.60 o 
   5  -6   3       73.83       75.68      8.26 o 
   6  -6   3      338.74      337.93     12.32 o 
   7  -6   3       58.48       53.57      7.20 o 
   8  -6   3        3.87        1.41      2.75 o 
   9  -6   3        2.26        3.73      3.10 o 
  10  -6   3        0.05       -0.23      2.16 o 
  -9  -5   3        3.69        2.27      2.23 o 
  -8  -5   3       61.07       53.97      7.11 o 
  -7  -5   3       69.05       69.42      7.58 o 
  -6  -5   3       24.21       21.42      4.27 o 
  -5  -5   3        9.07        9.40      0.93 o 
  -4  -5   3     1062.67     1026.04     22.20 o 
  -3  -5   3      586.16      596.43      9.41 o 
  -2  -5   3      108.37      116.11      4.60 o 
  -1  -5   3      201.98      201.99      6.52 o 
   0  -5   3      407.59      237.90    222.83 o 
   1  -5   3       35.35       23.68      3.78 o 
   2  -5   3        2.50        3.24      2.04 o 
   3  -5   3      135.70      138.44      9.55 o 
   4  -5   3       21.90       26.76      3.38 o 
   5  -5   3       49.39       53.29      6.74 o 
   6  -5   3        0.38       -0.40      2.11 o 
   7  -5   3        0.83        3.26      1.91 o 
   8  -5   3        0.02       -0.71      2.23 o 
   9  -5   3       17.02       10.45      3.50 o 
  10  -5   3       16.61        8.87      3.76 o 
 -10  -4   3       44.43       57.99      7.77 o 
  -9  -4   3        2.10        2.93      2.83 o 
  -8  -4   3       46.77       49.03      6.62 o 
  -7  -4   3       85.98       70.17      7.26 o 
  -6  -4   3       45.09       51.21      5.94 o 
  -5  -4   3      109.48      110.61      2.98 o 
  -4  -4   3       30.42       26.89      2.09 o 
  -3  -4   3      247.48      291.68      6.01 o 
  -2  -4   3     1312.49     1347.42     14.35 o 
  -1  -4   3     3938.72     4212.55     27.35 o 
   0  -4   3      828.32      940.33     13.83 o 
   1  -4   3       54.60       57.08      3.72 o 
   2  -4   3        1.94        1.53      1.58 o 
   3  -4   3        1.96        1.67      1.79 o 
   4  -4   3       37.04       34.50      3.45 o 
   5  -4   3        5.21        5.12      4.29 o 
   6  -4   3       83.54       81.61      8.05 o 
   7  -4   3        0.05       -2.27      2.87 o 
   8  -4   3        7.09        6.30      3.10 o 
   9  -4   3        1.39        2.51      2.32 o 
  10  -4   3       18.64       23.00      4.75 o 
 -10  -3   3       42.84       40.32      6.58 o 
  -9  -3   3       25.17       26.02      4.87 o 
  -8  -3   3      223.20      247.95     13.78 o 
  -7  -3   3        2.50        2.56      1.67 o 
  -6  -3   3        6.37        8.50      1.01 o 
  -5  -3   3      169.85      175.81      6.85 o 
  -4  -3   3        1.31        1.90      0.50 o 
  -3  -3   3      817.33      858.39     11.27 o 
  -2  -3   3       56.42       63.12      2.86 o 
  -1  -3   3     1522.66     1596.23     15.49 o 
   0  -3   3      327.90      405.60      8.39 o 
   1  -3   3      635.27      690.36     16.39 o 
   2  -3   3      136.13      127.52      7.58 o 
   3  -3   3        3.09        9.57      1.62 o 
   4  -3   3       52.68       55.15      5.24 o 
   5  -3   3        3.29        1.37      0.94 o 
   6  -3   3        0.41       -0.39      0.93 o 
   7  -3   3       74.88       77.06      5.64 o 
   8  -3   3        4.69        6.68      1.95 o 
   9  -3   3        7.00        6.76      2.15 o 
  10  -3   3       12.55       16.46      2.81 o 
 -10  -2   3      274.77      285.39     16.34 o 
  -9  -2   3        2.09        3.77      2.16 o 
  -8  -2   3      267.63      240.55      3.72 o 
  -7  -2   3      157.72      145.59      2.75 o 
  -6  -2   3       91.18      101.35      2.63 o 
  -5  -2   3      280.51      287.81      4.62 o 
  -4  -2   3      349.33      338.27      5.05 o 
  -3  -2   3       97.14      102.54      2.84 o 
  -2  -2   3       12.09        9.08      0.64 o 
  -1  -2   3     1914.22     1878.21     15.59 o 
   0  -2   3       31.95       37.06      3.41 o 
   1  -2   3        0.05       -1.21      1.15 o 
   2  -2   3      237.98      241.68      6.33 o 
   3  -2   3       45.27       51.95      2.66 o 
   4  -2   3       43.22       44.68      2.27 o 
   5  -2   3       65.98       68.69      3.23 o 
   6  -2   3        3.73        4.12      1.17 o 
   7  -2   3      201.46      188.80     10.33 o 
   8  -2   3       24.22       21.72      2.42 o 
   9  -2   3        8.64        7.17      1.98 o 
  10  -2   3       54.22       67.71      8.32 o 
 -11  -1   3       24.58       18.99      4.62 o 
 -10  -1   3       48.49       47.76      6.83 o 
  -9  -1   3        1.55        2.17      1.88 o 
  -8  -1   3      229.01      208.85      6.98 o 
  -7  -1   3      166.17      160.65      3.48 o 
  -6  -1   3       28.30       24.88      1.56 o 
  -5  -1   3      101.67       95.80      2.81 o 
  -4  -1   3       18.82       16.01      1.24 o 
  -3  -1   3       40.34       37.87      1.11 o 
  -2  -1   3      164.41      162.72      3.37 o 
  -1  -1   3     1017.80      921.71      7.45 o 
   0  -1   3       18.47       21.89      2.44 o 
   1  -1   3      226.45      223.83      5.29 o 
   2  -1   3        2.71        6.41      0.71 o 
   3  -1   3      296.61      296.85      5.00 o 
   4  -1   3        0.10        0.87      0.55 o 
   5  -1   3       68.68       67.25      2.84 o 
   6  -1   3       37.58       36.46      3.56 o 
   7  -1   3        0.18        0.49      0.90 o 
   8  -1   3       58.89       55.69      3.02 o 
   9  -1   3        0.70        1.90      1.23 o 
  10  -1   3       27.94       31.06      5.96 o 
 -11   0   3       42.39       42.21      6.76 o 
 -10   0   3       35.15       39.81      6.10 o 
  -9   0   3       83.85       87.54      4.50 o 
  -8   0   3       15.44       12.47      1.47 o 
  -7   0   3        6.86        4.46      0.90 o 
  -6   0   3       77.65      122.58      5.63 o 
  -5   0   3      328.41      332.11      5.59 o 
  -4   0   3        1.13        1.73      0.44 o 
  -3   0   3        2.17       13.52      0.92 o 
  -2   0   3      532.63      498.82      5.43 o 
  -1   0   3      736.55      666.06      7.75 o 
   0   0   3     1239.69     1188.28      8.42 o 
   1   0   3       30.70       26.38      1.22 o 
   2   0   3       79.28       70.39      2.73 o 
   3   0   3      352.45      371.36      5.30 o 
   4   0   3      103.32      112.35      3.21 o 
   5   0   3      328.99      338.18      8.03 o 
   7   0   3       23.86       25.44      2.21 o 
   8   0   3       13.28       11.35      1.61 o 
   9   0   3        0.18        9.22      3.11 o 
  10   0   3       88.43       62.89      7.98 o 
 -11   1   3        0.50        1.37      2.10 o 
 -10   1   3       14.83        6.53      3.08 o 
  -9   1   3        4.17        2.46      1.64 o 
  -8   1   3       98.79       94.62      4.25 o 
  -7   1   3      142.52      145.02      4.54 o 
  -6   1   3        0.00        0.08      0.50 o 
  -5   1   3        0.14        0.49      0.41 o 
  -4   1   3       15.28        9.93      0.87 o 
  -3   1   3       26.62       28.95      1.58 o 
  -2   1   3        5.87        6.01      0.54 o 
  -1   1   3      538.28      567.68     11.26 o 
   0   1   3     1976.59     1923.98     17.05 o 
   1   1   3       86.50       84.15      1.72 o 
   2   1   3       16.83       15.44      0.85 o 
   3   1   3      237.23      256.53      4.55 o 
   4   1   3       28.20       35.61      1.77 o 
   5   1   3        5.35        4.91      0.83 o 
   6   1   3      119.38      126.80      4.83 o 
   7   1   3       48.73       45.47      2.67 o 
   8   1   3        2.89        2.64      1.18 o 
   9   1   3       29.80       23.65      4.87 o 
  10   1   3      118.24      121.96     11.28 o 
 -11   2   3       59.27       47.29      6.97 o 
 -10   2   3       19.38       15.54      2.39 o 
  -9   2   3       24.76       24.45      5.12 o 
  -8   2   3      441.38      445.84     10.38 o 
  -7   2   3      203.65      213.44      4.68 o 
  -6   2   3       49.36       41.39      2.49 o 
  -5   2   3       40.33       43.50      2.44 o 
  -4   2   3      908.08      894.42      8.13 o 
  -3   2   3      724.84      688.80      6.31 o 
  -2   2   3     1193.19     1240.25     18.32 o 
  -1   2   3      579.30      558.04      8.54 o 
   0   2   3       73.92       79.71      2.01 o 
   1   2   3     1454.50     1410.51     11.80 o 
   2   2   3       36.99       35.97      1.26 o 
   3   2   3       61.30       54.97      1.84 o 
   4   2   3        6.28        4.74      0.69 o 
   5   2   3       91.07       88.60      2.76 o 
   6   2   3        7.01        8.75      0.97 o 
   7   2   3        1.49        0.76      0.53 o 
   8   2   3       12.85       13.54      3.52 o 
   9   2   3        0.19        0.72      1.91 o 
  10   2   3        0.76        2.13      2.15 o 
 -11   3   3       11.95        7.33      3.36 o 
 -10   3   3        1.41       -1.34      1.22 o 
  -9   3   3       23.75       23.83      2.96 o 
  -8   3   3        1.34        1.01      0.94 o 
  -7   3   3       63.99       61.05      3.00 o 
  -6   3   3        5.10        8.94      1.45 o 
  -5   3   3       28.14       34.47      2.87 o 
  -4   3   3      133.64      149.74      3.57 o 
  -3   3   3      144.74      166.31      4.74 o 
  -2   3   3      737.33      733.04     10.20 o 
  -1   3   3        0.13        0.02      0.77 o 
   0   3   3        0.06        3.97      0.97 o 
   1   3   3      182.94      186.27      3.50 o 
   2   3   3       29.34       28.29      1.25 o 
   3   3   3       21.95       33.16      1.46 o 
   4   3   3       12.24       11.49      0.98 o 
   5   3   3       64.08       56.84      2.01 o 
   6   3   3        3.17        1.98      0.64 o 
   7   3   3        0.49        0.86      0.37 o 
   8   3   3        1.78        3.38      2.24 o 
   9   3   3        6.86       12.51      3.84 o 
 -11   4   3       15.92       18.40      4.80 o 
 -10   4   3       13.76       13.98      2.56 o 
  -9   4   3        1.59        0.99      1.26 o 
  -8   4   3        7.12        4.38      1.33 o 
  -7   4   3      120.67      124.90      6.10 o 
  -6   4   3       11.13        8.12      1.38 o 
  -5   4   3        1.24        1.77      1.46 o 
  -4   4   3      172.34      183.64      6.61 o 
  -3   4   3       47.72       45.14      2.76 o 
  -2   4   3       98.01      124.16      6.92 o 
  -1   4   3       16.85       20.47      2.63 o 
   0   4   3        5.00        3.37      0.92 o 
   1   4   3      155.32      150.09      3.88 o 
   2   4   3       34.01       30.89      1.77 o 
   3   4   3        7.51        7.76      0.76 o 
   4   4   3       57.28       62.71      2.49 o 
   5   4   3       44.41       42.69      1.98 o 
   6   4   3        2.67        1.60      0.42 o 
   7   4   3       12.45       14.36      3.57 o 
   8   4   3      106.23      111.49      9.73 o 
   9   4   3       22.98       32.56      5.82 o 
 -11   5   3        0.10        4.23      2.60 o 
 -10   5   3        0.42        0.41      2.03 o 
  -9   5   3       12.81       11.90      3.45 o 
  -8   5   3        5.35       12.26      3.49 o 
  -7   5   3        0.27       -0.06      1.70 o 
  -6   5   3       82.04       80.61      4.80 o 
  -5   5   3        8.24        8.49      2.61 o 
  -4   5   3      158.81      161.94      6.71 o 
  -3   5   3       11.78       12.40      1.69 o 
  -2   5   3       83.41       79.95      6.08 o 
  -1   5   3      167.03      144.15      7.77 o 
   0   5   3        0.88        1.60      0.76 o 
   1   5   3        3.75        1.11      0.99 o 
   2   5   3       48.00       41.18      2.04 o 
   3   5   3       18.89       14.73      1.08 o 
   4   5   3      245.64      234.08      4.61 o 
   5   5   3      206.26      192.86      4.24 o 
   6   5   3       16.15       16.99      3.67 o 
   7   5   3       28.30       26.40      4.89 o 
   8   5   3       11.62        5.62      2.77 o 
   9   5   3       18.10       14.79      4.45 o 
 -10   6   3      359.41      388.38     19.00 o 
  -9   6   3       86.67       75.42      8.33 o 
  -8   6   3        3.00        4.07      2.44 o 
  -7   6   3       26.65       27.45      4.90 o 
  -6   6   3      396.51      414.86     17.15 o 
  -5   6   3      394.14      382.58     10.40 o 
  -4   6   3       12.77       14.29      3.34 o 
  -3   6   3       89.44       39.75     39.60 o 
  -2   6   3      125.26      114.82      5.64 o 
  -1   6   3      152.34      154.23      6.28 o 
   0   6   3       31.28       31.79      3.92 o 
   1   6   3        1.66        2.79      0.93 o 
   2   6   3       15.44       15.46      1.65 o 
   3   6   3       12.62       16.76      1.73 o 
   4   6   3       69.29       72.03      2.39 o 
   5   6   3      257.40      236.95      6.06 o 
   6   6   3      127.51      119.28      9.56 o 
   7   6   3      271.20      294.80     15.79 o 
   8   6   3       20.00       12.29      3.78 o 
 -10   7   3        0.01       -1.57      2.79 o 
  -9   7   3       22.59       17.05      4.53 o 
  -8   7   3      331.82      393.58     18.98 o 
  -7   7   3      259.19      239.61     14.35 o 
  -6   7   3       27.92       28.42      5.13 o 
  -5   7   3       62.57       58.17      6.71 o 
  -4   7   3      396.28      428.49     11.32 o 
  -3   7   3      699.01      674.31     20.81 o 
  -2   7   3        1.09        0.64      1.61 o 
  -1   7   3       36.93       29.57      4.19 o 
   0   7   3       72.78       77.38      4.69 o 
   1   7   3      250.96      248.19      7.98 o 
   2   7   3       27.98       28.04      2.34 o 
   3   7   3        0.01        0.05      0.69 o 
   4   7   3       72.17       72.91      2.89 o 
   5   7   3        3.69        3.38      2.12 o 
   6   7   3        0.79        1.40      1.64 o 
   7   7   3      118.22      140.93     11.44 o 
  -9   8   3        7.72       11.34      3.96 o 
  -8   8   3       10.79        9.58      3.67 o 
  -7   8   3       18.90       21.00      4.66 o 
  -6   8   3        0.10        2.93      2.68 o 
  -5   8   3        4.79        5.92      2.54 o 
  -4   8   3       36.51       32.66      5.31 o 
  -3   8   3      251.69      243.86     13.37 o 
  -2   8   3      482.46      464.48     17.85 o 
  -1   8   3      124.40      113.65      8.56 o 
   0   8   3      367.41      322.97     13.89 o 
   1   8   3        2.40        1.60      1.12 o 
   2   8   3        0.72       -0.14      1.28 o 
   3   8   3        0.94       -1.32      1.40 o 
   4   8   3      122.24      122.26      4.97 o 
   5   8   3        2.16        0.14      1.74 o 
   6   8   3       68.76       69.01      7.96 o 
  -8   9   3        0.37       -3.18      2.72 o 
  -7   9   3       18.23       18.52      4.79 o 
  -6   9   3        2.61        1.03      2.20 o 
  -5   9   3        7.90       10.69      3.79 o 
  -4   9   3       21.46       14.54      4.12 o 
  -3   9   3       22.02       29.80      5.19 o 
  -2   9   3        4.06        5.55      2.67 o 
  -1   9   3      102.81       90.15      8.19 o 
   0   9   3      584.91      569.64     19.57 o 
   1   9   3      195.53      200.07      8.57 o 
   2   9   3      137.13      139.03      6.85 o 
   3   9   3        0.05       -0.21      1.53 o 
   4   9   3       15.37       16.80      2.89 o 
   5   9   3        0.13       -1.50      3.20 o 
  -6  10   3       16.51       19.97      4.98 o 
  -5  10   3       26.33       35.36      6.40 o 
  -4  10   3        0.01        2.12      2.29 o 
  -3  10   3        0.35        1.00      2.51 o 
  -2  10   3       52.23       38.71      6.00 o 
  -1  10   3      112.42      111.04      9.63 o 
   0  10   3        2.12        2.13      1.95 o 
   1  10   3        1.72        4.05      2.55 o 
   2  10   3       27.90       29.87      2.96 o 
   3  10   3       76.64       82.05     11.90 o 
   4  10   3        0.15        1.52      2.40 o 
  -4  11   3        9.68        5.29      3.11 o 
  -3  11   3        4.52        5.70      3.17 o 
  -2  11   3        1.71        5.52      2.94 o 
  -1  11   3       14.65       22.98      4.94 o 
   0  11   3       55.45       60.58      7.32 o 
   1  11   3       76.08       77.21      8.66 o 
   2  11   3       25.47       29.50      4.06 o 
  -2 -11   4       85.53       98.22      9.25 o 
  -1 -11   4        0.72        4.40      4.28 o 
   0 -11   4      198.19      230.13     15.25 o 
   1 -11   4        0.12       -0.74      2.55 o 
   2 -11   4      212.21      235.23     16.47 o 
   3 -11   4        4.54        3.00      2.88 o 
   4 -11   4       90.28      104.41     11.72 o 
  -4 -10   4        1.25       -0.26      1.57 o 
  -3 -10   4       32.08       31.16      4.93 o 
  -2 -10   4       11.08       16.30      3.93 o 
  -1 -10   4        0.49        4.16      2.79 o 
   0 -10   4       22.46       28.01      5.48 o 
   1 -10   4       28.04       31.91      6.12 o 
   2 -10   4        0.85        5.19      3.05 o 
   3 -10   4       10.99       11.04      3.93 o 
   4 -10   4       18.91       19.34      5.15 o 
   5 -10   4       44.04       42.93      7.73 o 
  -6  -9   4       19.75       16.59      5.30 o 
  -5  -9   4       16.79       12.14      4.31 o 
  -4  -9   4       34.73       39.35      3.99 o 
  -3  -9   4        9.04        7.72      2.65 o 
  -2  -9   4        4.97        8.60      3.38 o 
  -1  -9   4       16.73       15.45      3.90 o 
   0  -9   4       15.80        8.19      2.38 o 
   1  -9   4        9.10        9.47      2.55 o 
   2  -9   4      105.92       92.76      6.83 o 
   3  -9   4       70.30       79.09      6.61 o 
   4  -9   4       38.97       37.32      6.72 o 
   5  -9   4        0.26       -0.95      2.18 o 
   6  -9   4        2.00        8.60      3.81 o 
   7  -9   4        0.59        1.13      2.94 o 
  -7  -8   4        2.58        5.48      3.37 o 
  -6  -8   4        3.25        4.14      2.79 o 
  -5  -8   4       14.19       12.47      4.08 o 
  -4  -8   4       76.69       77.14      5.17 o 
  -3  -8   4       14.22       15.93      3.43 o 
  -2  -8   4       28.80       25.93      2.98 o 
  -1  -8   4       81.05       97.71      8.33 o 
   0  -8   4        4.42        7.22      3.05 o 
   1  -8   4      135.38      137.52     10.79 o 
   2  -8   4        4.98        5.63      2.66 o 
   3  -8   4      188.86      182.94     13.29 o 
   4  -8   4       19.67       23.81      5.69 o 
   5  -8   4        9.00        5.88      4.61 o 
   6  -8   4      100.45      116.87     11.48 o 
   7  -8   4        0.86        0.40      3.13 o 
   8  -8   4        2.46        3.03      3.56 o 
  -8  -7   4      159.19      174.87     14.07 o 
  -7  -7   4      257.16      263.66     16.81 o 
  -6  -7   4      133.29      153.07     12.38 o 
  -5  -7   4        1.07        1.45      1.13 o 
  -4  -7   4      285.82      297.95      6.82 o 
  -3  -7   4     1238.66      829.18    359.89 o 
  -2  -7   4      450.26      483.24     16.52 o 
  -1  -7   4       23.41       29.21      3.21 o 
   0  -7   4      395.67      357.27     11.02 o 
   1  -7   4      939.13      913.63     25.95 o 
   2  -7   4      441.23      415.10     18.31 o 
   3  -7   4        9.78       10.92      3.85 o 
   4  -7   4      180.41      181.62     13.08 o 
   5  -7   4      254.46      235.31     15.59 o 
   6  -7   4      176.27      183.00      9.86 o 
   7  -7   4       11.48       12.72      4.52 o 
   8  -7   4        0.00        4.04      3.01 o 
   9  -7   4       25.32       21.64      5.76 o 
  -8  -6   4        7.10        8.22      3.34 o 
  -7  -6   4        1.62        3.23      2.32 o 
  -6  -6   4      244.70      243.90     14.63 o 
  -5  -6   4       26.48       30.66      2.87 o 
  -4  -6   4      221.03      221.85      3.90 o 
  -3  -6   4       90.46       90.78      4.43 o 
  -2  -6   4      130.77       63.71     56.74 o 
  -1  -6   4     1021.16     1011.00     23.61 o 
   0  -6   4       15.85       21.64      2.74 o 
   1  -6   4        1.39        0.75      1.41 o 
   2  -6   4      121.16      118.95      9.44 o 
   3  -6   4      535.29      491.26     19.61 o 
   4  -6   4       21.94       19.85      4.74 o 
   5  -6   4        0.55        1.96      2.25 o 
   6  -6   4      151.02      134.11     11.76 o 
   7  -6   4        2.24        2.04      3.02 o 
   8  -6   4       79.39       75.86      9.12 o 
   9  -6   4        8.95        6.62      3.58 o 
  -9  -5   4        0.54       -2.32      2.44 o 
  -8  -5   4        1.60        5.82      3.03 o 
  -7  -5   4       11.91       12.83      3.72 o 
  -6  -5   4       80.03       75.17      2.96 o 
  -5  -5   4      217.01      210.14      4.78 o 
  -4  -5   4       30.17       30.34      2.68 o 
  -3  -5   4      105.05      116.03      4.67 o 
  -2  -5   4       56.44       63.18      3.73 o 
  -1  -5   4        0.85        1.45      0.79 o 
   0  -5   4      143.36      162.58      9.41 o 
   1  -5   4       20.82       19.08      3.62 o 
   2  -5   4      228.00      245.98      8.89 o 
   3  -5   4        7.33        7.06      1.86 o 
   4  -5   4       22.67       21.04      4.31 o 
   5  -5   4        1.07       -0.04      2.50 o 
   6  -5   4      135.23      140.36     11.35 o 
   7  -5   4       13.96       13.40      4.17 o 
   8  -5   4        0.01       -0.37      1.51 o 
   9  -5   4        9.60       13.96      4.49 o 
  10  -5   4        5.12        4.00      2.97 o 
 -10  -4   4        2.42        0.00      1.94 o 
  -9  -4   4        0.00       -2.39      2.00 o 
  -8  -4   4       12.92       13.93      3.72 o 
  -7  -4   4       16.22       12.19      3.39 o 
  -6  -4   4       38.55       35.04      2.93 o 
  -5  -4   4       33.68       35.02      1.95 o 
  -4  -4   4        4.45        3.61      0.80 o 
  -3  -4   4      100.97       99.56      4.08 o 
  -2  -4   4       52.84       44.27      2.99 o 
  -1  -4   4      135.89      162.45      5.86 o 
   0  -4   4      272.66      152.19    133.44 o 
   1  -4   4      395.60      431.44     15.02 o 
   2  -4   4        2.92        2.05      1.95 o 
   3  -4   4       35.32       36.02      3.69 o 
   4  -4   4        5.21        4.65      1.34 o 
   5  -4   4       16.95       19.41      4.32 o 
   6  -4   4       19.73       19.07      4.48 o 
   7  -4   4        0.06       -1.28      2.47 o 
   8  -4   4       13.07        7.28      2.26 o 
   9  -4   4        4.99        4.12      2.81 o 
  10  -4   4        0.01       -0.90      2.92 o 
 -10  -3   4        2.67        3.26      2.55 o 
  -9  -3   4        4.48        7.90      3.12 o 
  -8  -3   4        4.23        2.50      1.85 o 
  -7  -3   4       49.20       45.75      1.94 o 
  -6  -3   4      333.93      345.81      5.65 o 
  -5  -3   4       33.26       37.36      1.98 o 
  -4  -3   4       81.17       85.71      3.05 o 
  -3  -3   4      121.98      122.28      4.75 o 
  -2  -3   4       75.34       92.42      3.93 o 
  -1  -3   4      342.33      422.95      8.84 o 
   0  -3   4      165.86      181.66      6.16 o 
   1  -3   4      207.78      221.74     10.17 o 
   2  -3   4      103.38      112.56      4.97 o 
   3  -3   4       58.31       67.10      3.39 o 
   4  -3   4       33.65       33.85      2.59 o 
   5  -3   4       19.73       15.15      3.44 o 
   6  -3   4       23.00       20.03      4.19 o 
   7  -3   4        1.50        1.69      1.39 o 
   8  -3   4       48.18       46.17      4.86 o 
   9  -3   4       20.73       19.87      3.71 o 
  10  -3   4        2.87        2.73      2.68 o 
 -10  -2   4      115.31      101.25      9.80 o 
  -9  -2   4       15.85       11.06      3.22 o 
  -8  -2   4       87.62       81.90      4.08 o 
  -7  -2   4       81.65       88.75      3.32 o 
  -6  -2   4      205.18      195.59      4.50 o 
  -5  -2   4        0.46        0.34      0.43 o 
  -4  -2   4      827.92      849.81      9.20 o 
  -3  -2   4      415.09      421.76      6.49 o 
  -2  -2   4      492.35      554.77      6.18 o 
  -1  -2   4        2.61        2.39      1.18 o 
   0  -2   4      382.98      440.04     12.73 o 
   1  -2   4     1440.14     1475.98     24.55 o 
   2  -2   4      553.18      549.98     12.31 o 
   3  -2   4        9.82        9.71      1.30 o 
   4  -2   4      152.18      143.35      4.93 o 
   5  -2   4        0.78        2.52      0.83 o 
   6  -2   4      175.59      171.32      6.10 o 
   7  -2   4       30.55       31.06      3.53 o 
   8  -2   4       81.64       81.35      5.87 o 
   9  -2   4       52.93       51.30      4.76 o 
  10  -2   4       37.28       31.62      6.33 o 
 -11  -1   4        5.17        8.77      3.72 o 
 -10  -1   4       52.38       45.41      6.60 o 
  -9  -1   4       90.04       92.23      8.39 o 
  -8  -1   4       57.55       57.85      6.11 o 
  -7  -1   4       19.89       22.30      2.19 o 
  -6  -1   4      107.06      106.30      3.79 o 
  -5  -1   4       11.78        9.12      1.28 o 
  -4  -1   4        2.24        1.21      0.39 o 
  -3  -1   4        3.58        3.29      0.47 o 
  -2  -1   4        3.53        4.34      0.67 o 
  -1  -1   4        5.15        6.38      0.94 o 
   0  -1   4        3.56        4.29      1.51 o 
   1  -1   4      240.57      242.76      5.73 o 
   2  -1   4      173.68      182.20      4.54 o 
   3  -1   4       53.87       54.30      2.30 o 
   4  -1   4       28.69       35.57      2.04 o 
   5  -1   4       96.01       95.08      3.51 o 
   6  -1   4       29.68       26.49      2.70 o 
   7  -1   4        5.45        4.48      1.44 o 
   8  -1   4       12.99        9.68      2.23 o 
   9  -1   4        0.02        0.34      1.07 o 
  10  -1   4      168.54      166.14     13.31 o 
 -11   0   4        6.84        0.35      2.18 o 
 -10   0   4        7.79        5.88      2.72 o 
  -9   0   4       61.66       70.49      4.26 o 
  -8   0   4       10.63       27.87      2.69 o 
  -7   0   4        0.50       -0.11      0.75 o 
  -6   0   4       97.18      100.74      3.37 o 
  -5   0   4      103.85       91.85      3.21 o 
  -4   0   4       32.70       31.63      1.56 o 
  -3   0   4        6.30        4.96      0.70 o 
  -2   0   4      135.78      147.34      2.76 o 
  -1   0   4     1370.14     1339.86     12.96 o 
   0   0   4      242.37      227.80      3.74 o 
   1   0   4       33.42       26.27      1.47 o 
   2   0   4      122.88      138.84      3.12 o 
   3   0   4       14.52       13.76      1.12 o 
   4   0   4       31.83       36.21      1.96 o 
   5   0   4      366.81      378.42      8.49 o 
   6   0   4        7.54        4.54      1.43 o 
   7   0   4       29.04       30.54      2.54 o 
   8   0   4        5.21       32.27      3.52 o 
   9   0   4        5.34        4.79      2.73 o 
  10   0   4       12.49       17.43      4.40 o 
 -11   1   4       10.02        9.75      3.42 o 
 -10   1   4       20.61       19.32      4.43 o 
  -9   1   4        0.26       -1.80      1.20 o 
  -8   1   4        0.05        0.06      0.63 o 
  -7   1   4        0.70        1.13      0.65 o 
  -6   1   4      334.56      342.15      8.31 o 
  -5   1   4        0.02        0.67      0.45 o 
  -4   1   4       44.05       63.37      2.15 o 
  -3   1   4       87.12      103.39      2.41 o 
  -2   1   4        2.75        2.63      0.61 o 
  -1   1   4     1287.61     1242.90     33.40 o 
   0   1   4      487.82      503.87      6.70 o 
   1   1   4      183.98      189.14      2.79 o 
   2   1   4        0.60       -0.06      0.29 o 
   3   1   4       21.11       26.56      1.33 o 
   4   1   4      124.02      139.69      4.82 o 
   5   1   4       22.92       22.95      1.51 o 
   6   1   4        6.33        6.48      0.94 o 
   7   1   4        0.91        0.78      0.56 o 
   8   1   4       20.33       23.19      2.92 o 
   9   1   4        6.19        0.36      1.88 o 
  10   1   4        3.39        1.94      2.08 o 
 -11   2   4       19.66       15.65      4.22 o 
 -10   2   4       35.94       30.30      3.31 o 
  -9   2   4       88.34       90.15      7.12 o 
  -8   2   4        3.85        3.54      1.07 o 
  -7   2   4        0.61       -0.18      0.59 o 
  -6   2   4      574.67      569.20      9.99 o 
  -5   2   4      299.01      325.56      5.46 o 
  -4   2   4      588.45      622.24      6.80 o 
  -3   2   4      237.96      260.01      3.82 o 
  -2   2   4     2178.76     2355.66     64.97 o 
  -1   2   4      633.19      619.24     14.06 o 
   0   2   4      880.60      883.06      7.15 o 
   1   2   4        0.12        0.12      0.27 o 
   2   2   4      622.98      652.18      9.30 o 
   3   2   4     1274.99     1274.43     10.12 o 
   4   2   4       24.18       25.56      1.44 o 
   5   2   4       61.23       59.94      2.68 o 
   6   2   4      114.59      116.11      4.32 o 
   7   2   4       40.55       36.80      6.11 o 
   8   2   4       28.91       25.77      4.58 o 
   9   2   4        0.00       -0.13      1.76 o 
 -11   3   4        0.24        5.46      2.96 o 
 -10   3   4       13.27        8.14      2.01 o 
  -9   3   4       52.00       47.33      4.90 o 
  -8   3   4       70.86       73.83      4.77 o 
  -7   3   4       82.62       69.03      3.11 o 
  -6   3   4        6.00        6.50      1.25 o 
  -5   3   4        6.94        9.57      1.07 o 
  -4   3   4      232.34      248.52      5.39 o 
  -3   3   4       53.43       38.01      2.21 o 
  -2   3   4       27.94       32.84      2.90 o 
  -1   3   4        6.90        3.02      1.29 o 
   0   3   4      233.69      256.22      4.36 o 
   1   3   4        0.19        0.14      0.39 o 
   2   3   4       50.68       46.96      2.30 o 
   3   3   4       73.40       66.59      2.38 o 
   4   3   4        1.76        2.11      0.60 o 
   5   3   4       30.95       31.19      1.80 o 
   6   3   4       44.20       44.05      2.36 o 
   7   3   4       27.73       28.50      2.66 o 
   8   3   4       32.33       36.56      5.68 o 
   9   3   4        0.03        0.54      1.92 o 
 -11   4   4        0.13        2.84      2.19 o 
 -10   4   4        0.03        0.95      1.41 o 
  -9   4   4       25.76       30.58      3.43 o 
  -8   4   4        5.40        3.08      1.35 o 
  -7   4   4       10.21        8.47      1.35 o 
  -6   4   4        6.50        7.11      2.22 o 
  -5   4   4        3.16        0.50      0.41 o 
  -4   4   4        1.97        1.79      0.70 o 
  -3   4   4       86.99       89.52      3.72 o 
  -2   4   4       10.54       12.24      1.34 o 
  -1   4   4      133.69      133.76      7.29 o 
   0   4   4       40.70       40.37      3.07 o 
   1   4   4       10.18        6.48      1.76 o 
   2   4   4        7.42        5.31      0.78 o 
   3   4   4       12.79       11.51      1.49 o 
   4   4   4       13.06       16.15      1.46 o 
   5   4   4       14.40       11.53      1.24 o 
   6   4   4        6.84        5.66      1.31 o 
   7   4   4        4.29        3.87      2.24 o 
   8   4   4        0.25       -0.97      1.78 o 
   9   4   4        1.04       -0.79      1.68 o 
 -10   5   4       36.33       42.05      6.13 o 
  -9   5   4        2.25        0.43      1.50 o 
  -8   5   4       11.41        9.81      3.17 o 
  -7   5   4        2.33        1.37      1.60 o 
  -6   5   4        0.12       -0.19      0.77 o 
  -5   5   4        0.08       -2.22      1.76 o 
  -4   5   4      111.17      109.42      4.86 o 
  -3   5   4      157.26      167.24      4.85 o 
  -2   5   4       86.82       83.81      4.62 o 
  -1   5   4       43.85       48.15      4.74 o 
   0   5   4        0.10        0.68      0.99 o 
   1   5   4       14.16       12.02      1.37 o 
   2   5   4       25.54       22.96      1.87 o 
   3   5   4       25.81       26.76      1.74 o 
   4   5   4        4.85        4.54      0.94 o 
   5   5   4        9.95        8.24      1.10 o 
   6   5   4       45.61       37.95      5.24 o 
   7   5   4        6.52        4.68      2.62 o 
   8   5   4        5.45       10.46      3.46 o 
 -10   6   4       78.06       99.53      9.84 o 
  -9   6   4       50.62       50.10      6.85 o 
  -8   6   4      116.26      116.81      9.98 o 
  -7   6   4      507.08      502.32     19.71 o 
  -6   6   4       47.70       50.48      4.02 o 
  -5   6   4       64.59       62.17      6.63 o 
  -4   6   4      338.24      340.21     14.67 o 
  -3   6   4      967.57      751.14    137.92 o 
  -2   6   4      175.20      167.03      9.69 o 
  -1   6   4        0.82        0.51      1.07 o 
   0   6   4      602.10      597.29     12.25 o 
   1   6   4      424.24      395.78      8.81 o 
   2   6   4      140.96      136.11      4.80 o 
   3   6   4        0.01        0.57      0.92 o 
   4   6   4       42.72       46.65      2.86 o 
   5   6   4      182.92      188.55      6.39 o 
   6   6   4        0.52       -2.47      2.05 o 
   7   6   4      142.95      138.69     10.84 o 
   8   6   4      143.39      139.16     11.57 o 
 -10   7   4       22.53       26.15      5.49 o 
  -9   7   4      175.88      164.23     12.81 o 
  -8   7   4       69.98       66.26      8.01 o 
  -7   7   4       88.85       85.13      8.77 o 
  -6   7   4      125.15      139.83     10.78 o 
  -5   7   4      786.33      750.29     15.19 o 
  -4   7   4        0.35        0.38      1.60 o 
  -3   7   4        4.33        6.09      2.50 o 
  -2   7   4      442.77      458.40     16.98 o 
  -1   7   4      919.85      889.83     22.87 o 
   0   7   4       85.35       86.71      7.03 o 
   1   7   4      142.72      137.69      4.98 o 
   2   7   4      147.69      154.04      4.69 o 
   3   7   4      255.64      259.48      7.10 o 
   4   7   4       75.74       75.71      3.83 o 
   5   7   4        8.42        5.33      2.42 o 
   6   7   4       77.54       84.46      8.36 o 
   7   7   4       96.93       97.12      9.52 o 
  -9   8   4        0.08       -4.78      3.19 o 
  -8   8   4       13.49       10.94      3.93 o 
  -7   8   4       16.09       10.61      3.65 o 
  -6   8   4        1.92        4.77      2.56 o 
  -5   8   4        0.14        0.56      1.68 o 
  -4   8   4      167.72      150.59      7.06 o 
  -3   8   4       78.94       64.89      7.16 o 
  -2   8   4       39.07       41.37      5.62 o 
  -1   8   4       62.32       58.47      6.39 o 
   0   8   4      139.21      126.61      9.04 o 
   1   8   4       26.80       25.39      2.91 o 
   2   8   4      140.97      129.38      5.40 o 
   3   8   4       31.04       30.18      2.68 o 
   4   8   4       19.95       26.47      3.43 o 
   5   8   4        2.80       -0.12      1.92 o 
   6   8   4       76.86       73.13      8.17 o 
  -7   9   4        0.29        2.09      2.38 o 
  -6   9   4        0.07       -2.22      2.34 o 
  -5   9   4        3.47        2.46      2.53 o 
  -4   9   4        7.83        9.80      3.51 o 
  -3   9   4        1.99        4.26      2.62 o 
  -2   9   4       49.07       54.15      6.78 o 
  -1   9   4        2.56        0.18      1.52 o 
   0   9   4        0.18       -0.05      1.37 o 
   1   9   4      264.44      266.18     18.16 o 
   2   9   4      594.47      621.25     12.44 o 
   3   9   4      127.29      135.24      5.80 o 
   4   9   4       76.07       78.54      5.96 o 
   5   9   4        1.82        0.02      1.77 o 
  -6  10   4        0.94        2.03      2.68 o 
  -5  10   4       27.33       34.99      6.41 o 
  -4  10   4        7.43        5.11      2.94 o 
  -3  10   4        8.83       10.57      4.07 o 
  -2  10   4        9.60       15.97      4.18 o 
  -1  10   4        5.45        4.47      2.18 o 
   0  10   4       27.25       25.48      4.69 o 
   1  10   4       11.48        9.86      2.16 o 
   2  10   4       29.99       41.00      5.19 o 
   3  10   4       74.49       72.91      5.98 o 
  -4  11   4      175.96      204.52     15.32 o 
  -3  11   4       58.93       68.38      8.71 o 
  -2  11   4        0.07       -1.45      2.09 o 
  -1  11   4        0.81        3.10      2.98 o 
   0  11   4       38.11       48.68      4.84 o 
   1  11   4        0.09       -2.27      1.51 o 
  -2 -11   5       41.14       40.26      6.40 o 
  -1 -11   5        1.70        3.84      3.09 o 
   0 -11   5      190.76      215.25     15.30 o 
   1 -11   5       54.03       53.46      8.43 o 
   2 -11   5      272.31      319.07     19.80 o 
   3 -11   5        0.10       -0.22      3.02 o 
  -4 -10   5        0.08       -1.52      2.58 o 
  -3 -10   5        0.02        8.93      3.18 o 
  -2 -10   5       21.60       23.49      4.87 o 
  -1 -10   5       55.91       54.29      7.39 o 
   0 -10   5        8.31       10.24      2.65 o 
   1 -10   5        0.08        0.55      1.94 o 
   2 -10   5        2.70        2.76      6.55 o 
   3 -10   5        5.13        8.76      3.03 o 
   4 -10   5        0.13        7.49      4.12 o 
   5 -10   5        2.01        4.11      3.78 o 
  -5  -9   5       30.43       28.17      6.33 o 
  -4  -9   5       45.48       55.74      8.46 o 
  -3  -9   5        6.05        7.44      2.94 o 
  -2  -9   5       44.99       37.36      5.60 o 
  -1  -9   5       98.25       91.64      8.89 o 
   0  -9   5       12.48       10.41      3.75 o 
   1  -9   5       27.80       28.45      5.64 o 
   2  -9   5        1.07       -0.15      2.25 o 
   3  -9   5        7.36       10.91      4.31 o 
   4  -9   5       70.01       62.61      8.78 o 
   5  -9   5        0.03        1.21      2.03 o 
   6  -9   5       15.33        7.38      4.48 o 
  -6  -8   5       83.43       87.61     10.03 o 
  -5  -8   5       21.69       27.93      5.73 o 
  -4  -8   5       55.52       70.43      5.05 o 
  -3  -8   5       16.10       16.90      2.53 o 
  -2  -8   5        9.20        6.83      2.85 o 
  -1  -8   5       36.63       28.64      4.96 o 
   0  -8   5        3.59        1.90      2.00 o 
   1  -8   5       19.23       20.54      4.85 o 
   2  -8   5       76.64       64.88      8.13 o 
   3  -8   5       21.87       27.21      5.82 o 
   4  -8   5        9.37       10.92      4.07 o 
   5  -8   5      127.92      131.91     12.57 o 
   6  -8   5        0.94        1.87      2.46 o 
   7  -8   5        5.37        5.62      3.72 o 
   8  -8   5       18.57       17.86      5.77 o 
  -7  -7   5       36.16       41.06      6.83 o 
  -6  -7   5        5.05        3.74      2.64 o 
  -5  -7   5      331.93      344.59     11.76 o 
  -4  -7   5      114.29      115.52      6.18 o 
  -3  -7   5        9.14       15.76      3.37 o 
  -2  -7   5      130.70      106.26      5.80 o 
  -1  -7   5      656.21      647.55     14.93 o 
   0  -7   5      646.65      642.99     21.95 o 
   1  -7   5       91.72       78.89      8.22 o 
   2  -7   5      695.35      659.95     23.85 o 
   3  -7   5      628.59      655.27     24.63 o 
   4  -7   5      665.84      705.93     26.58 o 
   5  -7   5        3.32        1.62      2.25 o 
   6  -7   5       17.63       16.93      4.96 o 
   7  -7   5      599.32      611.20     27.60 o 
   8  -7   5      203.95      213.47     16.10 o 
  -8  -6   5        4.15        2.26      2.08 o 
  -7  -6   5        0.53        1.20      1.81 o 
  -6  -6   5       34.76       40.71      6.18 o 
  -5  -6   5       22.19       21.95      2.67 o 
  -4  -6   5       28.31       21.75      2.73 o 
  -3  -6   5        2.24        1.94      1.52 o 
  -2  -6   5      140.19      126.08      8.70 o 
  -1  -6   5        0.92        3.04      1.37 o 
   0  -6   5       12.20       10.46      2.10 o 
   1  -6   5      519.79      513.98     19.42 o 
   2  -6   5       12.47       14.05      3.98 o 
   3  -6   5       57.94       59.02      7.49 o 
   4  -6   5      158.24      148.46     11.76 o 
   5  -6   5      131.17      137.26     11.81 o 
   6  -6   5      121.06      115.81     11.24 o 
   7  -6   5        5.30        6.47      3.38 o 
   8  -6   5       47.61       44.71      5.45 o 
   9  -6   5       56.84       70.95      9.40 o 
  -9  -5   5        1.15        0.06      2.12 o 
  -8  -5   5        2.57        2.61      2.18 o 
  -7  -5   5        4.54        3.43      2.33 o 
  -6  -5   5        0.30        1.32      0.58 o 
  -5  -5   5        0.51        0.47      0.82 o 
  -4  -5   5       15.84       15.19      2.23 o 
  -3  -5   5      103.22       31.07     55.74 o 
  -2  -5   5        7.55        7.68      2.41 o 
  -1  -5   5      326.81      333.73     13.76 o 
   0  -5   5      166.87      167.80      9.49 o 
   1  -5   5        2.86        7.17      1.78 o 
   2  -5   5       45.43       47.07      4.21 o 
   3  -5   5        4.34        4.45      2.72 o 
   4  -5   5       74.08       84.49      8.68 o 
   5  -5   5        2.95       -0.81      2.52 o 
   6  -5   5       12.21        9.82      3.31 o 
   7  -5   5        0.51        0.17      2.51 o 
   8  -5   5       33.90       20.79      5.33 o 
   9  -5   5        8.77        9.06      4.34 o 
 -10  -4   5        0.69       -0.18      1.66 o 
  -9  -4   5       18.93       23.53      4.94 o 
  -8  -4   5        0.81        0.15      1.37 o 
  -7  -4   5        5.84        3.61      1.54 o 
  -6  -4   5       21.04       19.15      1.83 o 
  -5  -4   5      124.85      108.51      3.86 o 
  -4  -4   5        1.66        1.29      0.83 o 
  -3  -4   5        6.56        7.94      0.83 o 
  -2  -4   5        9.34        3.61      5.74 o 
  -1  -4   5      138.84      134.76      8.35 o 
   0  -4   5      299.27      347.06     13.81 o 
   1  -4   5        1.04        2.86      1.95 o 
   2  -4   5       17.44       10.17      3.03 o 
   3  -4   5       13.38       15.36      1.87 o 
   4  -4   5        1.78        3.99      2.53 o 
   5  -4   5        0.26        1.66      2.83 o 
   6  -4   5       24.44       16.95      4.21 o 
   7  -4   5       10.41       10.67      3.72 o 
   8  -4   5        2.33        3.15      2.68 o 
   9  -4   5        6.16        6.22      3.55 o 
 -10  -3   5       17.39       10.75      3.64 o 
  -9  -3   5        3.50        2.80      2.82 o 
  -8  -3   5        2.86        2.15      1.63 o 
  -7  -3   5       20.69       23.65      1.75 o 
  -6  -3   5        2.67        0.80      0.60 o 
  -5  -3   5      134.97      142.43      4.29 o 
  -4  -3   5      158.99      174.41      4.79 o 
  -3  -3   5        0.95        2.36      1.17 o 
  -2  -3   5      387.05      380.24      8.81 o 
  -1  -3   5        0.16        0.72      0.73 o 
   0  -3   5      141.45      152.86      8.80 o 
   1  -3   5      241.48      266.33     11.97 o 
   2  -3   5       74.01       95.49      4.83 o 
   3  -3   5       82.61       94.29      4.22 o 
   4  -3   5      148.51      145.10      5.51 o 
   5  -3   5       42.61       47.45      6.31 o 
   6  -3   5      122.68      124.96     10.28 o 
   7  -3   5        0.37        1.95      2.50 o 
   8  -3   5       40.56       48.60      7.11 o 
   9  -3   5        1.28       -0.21      2.36 o 
 -10  -2   5        4.49        5.56      2.76 o 
  -9  -2   5        2.46        1.75      1.86 o 
  -8  -2   5       38.35       33.70      2.93 o 
  -7  -2   5       22.87       23.44      1.87 o 
  -6  -2   5        7.63        9.41      1.20 o 
  -5  -2   5      107.74      110.82      3.74 o 
  -4  -2   5       45.34       50.99      2.52 o 
  -3  -2   5      212.90      204.89      6.46 o 
  -2  -2   5      738.77      772.22     13.93 o 
  -1  -2   5      631.16      635.10      8.45 o 
   0  -2   5      313.40      310.13     11.80 o 
   1  -2   5       22.16       32.82      4.10 o 
   2  -2   5      346.00      338.17      8.39 o 
   3  -2   5      498.96      556.31      9.61 o 
   4  -2   5      315.55      343.82     11.12 o 
   5  -2   5      103.99       97.14      6.47 o 
   6  -2   5      522.18      529.30     21.56 o 
   7  -2   5        6.54        2.84      1.45 o 
   8  -2   5      231.44      236.14     10.19 o 
   9  -2   5        3.98        2.07      1.71 o 
 -11  -1   5        4.99        3.63      2.73 o 
 -10  -1   5       11.93       13.58      3.60 o 
  -9  -1   5       10.49       11.41      1.88 o 
  -8  -1   5       18.76       17.43      2.18 o 
  -7  -1   5       65.39       65.61      3.83 o 
  -6  -1   5        0.00        0.51      0.43 o 
  -5  -1   5       25.34       25.08      1.25 o 
  -4  -1   5       52.16       48.94      1.76 o 
  -3  -1   5       15.45       15.72      1.35 o 
  -2  -1   5        6.78        4.14      1.02 o 
  -1  -1   5       21.86       18.93      1.80 o 
   0  -1   5       93.37      101.57      4.28 o 
   1  -1   5        6.62       10.21      1.68 o 
   2  -1   5       41.09       34.13      2.16 o 
   3  -1   5       49.30       46.05      2.66 o 
   4  -1   5       40.13       38.52      2.23 o 
   5  -1   5        0.40       -0.23      0.60 o 
   6  -1   5       18.48       14.36      1.85 o 
   7  -1   5        1.66        1.40      1.46 o 
   8  -1   5      170.28      162.50      8.18 o 
   9  -1   5      114.56      118.24      7.35 o 
 -11   0   5        5.37        6.45      3.09 o 
 -10   0   5        0.76        0.04      1.47 o 
  -9   0   5       53.65       53.81      3.93 o 
  -8   0   5        5.63        5.82      1.19 o 
  -7   0   5       27.19       22.07      1.89 o 
  -6   0   5        1.40        1.32      0.70 o 
  -5   0   5       17.23       13.71      1.36 o 
  -4   0   5      322.27      301.24      5.68 o 
  -3   0   5      124.95      126.11      2.90 o 
  -2   0   5      450.88      462.96      5.35 o 
  -1   0   5     2009.94     2119.70     36.40 o 
   0   0   5      507.13      568.94      6.50 o 
   1   0   5      935.08      923.76      8.33 o 
   2   0   5      273.50      269.82      4.66 o 
   3   0   5       16.37       16.07      1.30 o 
   4   0   5        2.38        1.85      0.62 o 
   5   0   5       48.67       42.00      3.61 o 
   6   0   5       10.05        5.23      1.67 o 
   7   0   5      167.72      175.06      6.19 o 
   8   0   5        0.24       -1.34      1.29 o 
   9   0   5        1.74        3.48      2.60 o 
 -11   1   5        3.43        2.39      2.27 o 
 -10   1   5        0.41        4.67      2.60 o 
  -9   1   5        6.63       12.03      3.86 o 
  -8   1   5       45.36       52.24      3.14 o 
  -7   1   5        3.38        4.00      0.89 o 
  -6   1   5        0.37        0.42      0.63 o 
  -5   1   5       10.86       10.78      1.21 o 
  -4   1   5      108.34       91.03      4.54 o 
  -3   1   5      201.01      192.03      4.03 o 
  -2   1   5       30.13       39.70      1.43 o 
  -1   1   5     1239.59     1319.25     12.45 o 
   0   1   5      847.66      861.43     12.13 o 
   1   1   5     3048.12     3066.32     12.97 o 
   2   1   5     1155.51     1239.44     10.62 o 
   3   1   5       25.42       20.56      1.42 o 
   4   1   5       77.68       69.93      2.54 o 
   5   1   5      155.12      146.90      4.31 o 
   6   1   5       99.76      100.15      4.39 o 
   7   1   5        3.40        2.27      0.92 o 
   8   1   5       56.00       54.20      7.29 o 
   9   1   5       10.12        9.88      3.49 o 
 -11   2   5        0.43       -0.62      1.63 o 
 -10   2   5        4.36        1.83      1.27 o 
  -9   2   5       15.14       15.16      2.52 o 
  -8   2   5        0.92        0.74      1.05 o 
  -7   2   5       63.21       63.87      2.96 o 
  -6   2   5        0.25        0.27      0.68 o 
  -5   2   5       84.74       91.70      2.96 o 
  -4   2   5       87.95       92.76      2.64 o 
  -3   2   5      372.57      396.43      4.58 o 
  -2   2   5       96.47       94.64      6.20 o 
  -1   2   5       77.22      116.30      7.52 o 
   0   2   5     1775.06     1921.89     25.68 o 
   1   2   5      862.15      918.28      7.32 o 
   2   2   5       32.31       29.21      1.70 o 
   3   2   5      606.96      597.79      7.67 o 
   4   2   5      641.98      650.06      9.77 o 
   5   2   5      414.59      418.70      8.49 o 
   6   2   5       16.42       14.60      2.21 o 
   7   2   5       32.32       30.16      6.80 o 
   8   2   5      102.32       93.97      8.98 o 
   9   2   5       35.50       25.52      5.05 o 
 -11   3   5       12.46        7.54      3.37 o 
 -10   3   5       15.71       16.84      2.82 o 
  -9   3   5        9.06       11.08      2.64 o 
  -8   3   5      130.62      121.56      6.15 o 
  -7   3   5      179.94      165.04      5.42 o 
  -6   3   5      317.30      298.47      8.41 o 
  -5   3   5      183.07      185.26      4.30 o 
  -4   3   5        1.14        0.82      0.54 o 
  -3   3   5       97.74      111.25      4.66 o 
  -2   3   5       20.31       18.30      3.13 o 
  -1   3   5       48.76       71.27      5.51 o 
   0   3   5        5.71        3.84      1.01 o 
   1   3   5      275.12      302.05      4.87 o 
   2   3   5      181.54      203.97      4.99 o 
   3   3   5        1.04       -0.13      0.64 o 
   4   3   5       10.29        7.23      1.13 o 
   5   3   5       57.62       59.87      4.24 o 
   6   3   5       26.24       26.71      3.38 o 
   7   3   5       78.11       77.45      4.74 o 
   8   3   5       33.26       30.77      5.32 o 
   9   3   5       24.67       26.95      5.38 o 
 -11   4   5        0.00       -4.25      2.84 o 
 -10   4   5        4.15        4.33      1.68 o 
  -9   4   5        7.33        4.73      1.65 o 
  -8   4   5        0.31       -0.55      1.17 o 
  -7   4   5        5.54        4.95      1.10 o 
  -6   4   5       75.90       72.15      6.76 o 
  -5   4   5      647.92      655.43     11.64 o 
  -4   4   5      689.07      677.62      9.38 o 
  -3   4   5      255.76      241.20      5.70 o 
  -2   4   5       37.27       32.49      2.38 o 
  -1   4   5       22.06       14.45      1.17 o 
   0   4   5       78.05       75.14      2.76 o 
   1   4   5       49.50       45.14      3.12 o 
   2   4   5       18.60       18.37      1.42 o 
   3   4   5       16.30       17.33      1.71 o 
   4   4   5       34.00       31.63      2.73 o 
   5   4   5        6.70        1.89      0.74 o 
   6   4   5       17.62       16.81      2.27 o 
   7   4   5        0.04       -0.74      1.57 o 
   8   4   5        0.00       -0.72      1.81 o 
 -10   5   5        2.73        5.16      2.56 o 
  -9   5   5        1.93        2.14      2.34 o 
  -8   5   5        7.27       11.84      3.28 o 
  -7   5   5       83.05       78.93      4.96 o 
  -6   5   5       85.01       74.19      7.19 o 
  -5   5   5        8.44        2.95      4.36 o 
  -4   5   5        7.51        7.88      1.32 o 
  -3   5   5      155.36      156.83      5.17 o 
  -2   5   5       94.46      102.26      3.57 o 
  -1   5   5        0.73        3.45      1.29 o 
   0   5   5       15.54       11.98      1.29 o 
   1   5   5       14.59       12.41      1.24 o 
   2   5   5        1.67        1.00      0.66 o 
   3   5   5       33.29       36.39      2.66 o 
   4   5   5       37.40       39.23      3.13 o 
   5   5   5       29.08       25.58      3.07 o 
   6   5   5        5.98        6.65      2.59 o 
   7   5   5        2.48        5.24      2.36 o 
   8   5   5       16.70       16.49      4.08 o 
 -10   6   5       63.80       76.66      8.90 o 
  -9   6   5        1.39        4.87      2.71 o 
  -8   6   5       43.27       47.89      6.60 o 
  -7   6   5       41.98       47.95      6.40 o 
  -6   6   5       46.53       43.05      3.66 o 
  -5   6   5      151.91      157.39     10.58 o 
  -4   6   5      455.10      170.84    190.80 o 
  -3   6   5      148.99      150.89      5.67 o 
  -2   6   5      314.23      319.86     13.87 o 
  -1   6   5      583.19      582.90     18.32 o 
   0   6   5      286.52      283.38      7.81 o 
   1   6   5       12.93       12.49      1.36 o 
   2   6   5      381.08      409.38      7.33 o 
   3   6   5      470.76      480.82      7.07 o 
   4   6   5      241.47      248.11      6.92 o 
   5   6   5        7.71        7.77      2.63 o 
   6   6   5      107.73      104.89      8.89 o 
   7   6   5      102.02      100.47      9.31 o 
  -9   7   5       14.06       23.38      5.04 o 
  -8   7   5       12.17       12.59      3.99 o 
  -7   7   5        4.30        5.30      2.84 o 
  -6   7   5      184.37      169.21     12.02 o 
  -5   7   5       38.47       42.13      3.60 o 
  -4   7   5        4.56       10.15      2.92 o 
  -3   7   5      560.79      324.69    196.42 o 
  -2   7   5       39.77       32.79      4.87 o 
  -1   7   5        0.65        2.15      1.72 o 
   0   7   5      163.70      152.96      6.32 o 
   1   7   5      418.89      424.16      9.14 o 
   2   7   5      270.14      284.27      7.58 o 
   3   7   5       14.27       13.10      1.54 o 
   4   7   5      222.53      237.09      7.02 o 
   5   7   5      139.98      141.12     10.13 o 
   6   7   5      113.42      110.95      9.48 o 
  -8   8   5       11.33       19.82      5.02 o 
  -7   8   5       21.09       18.22      4.40 o 
  -6   8   5       36.62       40.65      6.42 o 
  -5   8   5        9.68       13.01      3.82 o 
  -4   8   5       99.87      100.18      9.21 o 
  -3   8   5       21.02       18.72      2.49 o 
  -2   8   5      333.17      346.87     16.15 o 
  -1   8   5      136.30      126.74      9.63 o 
   0   8   5       18.13       19.94      2.58 o 
   1   8   5       39.74       38.85      3.04 o 
   2   8   5        6.77        5.83      1.40 o 
   3   8   5        3.39        1.57      0.86 o 
   4   8   5        1.37        0.56      1.39 o 
   5   8   5       18.90       18.01      4.00 o 
  -7   9   5       11.92       11.26      4.26 o 
  -6   9   5       16.87       18.89      4.92 o 
  -5   9   5        4.84        9.70      3.51 o 
  -4   9   5        5.64        7.96      3.39 o 
  -3   9   5        2.84        3.24      2.55 o 
  -2   9   5        0.55        0.68      1.60 o 
  -1   9   5       25.53       28.91      4.94 o 
   0   9   5      102.76      116.13      6.41 o 
   1   9   5       49.92       56.79      3.88 o 
   2   9   5        0.97       -1.84      1.22 o 
   3   9   5       72.40       79.24      8.67 o 
   4   9   5       67.99       69.94      5.73 o 
  -5  10   5        0.00        1.49      2.27 o 
  -4  10   5        0.69        0.71      2.27 o 
  -3  10   5        8.69       13.55      3.91 o 
  -2  10   5        0.00        3.00      2.00 o 
  -1  10   5        0.26       -2.80      2.23 o 
   0  10   5        2.87        5.07      1.66 o 
   1  10   5        2.25        3.42      1.36 o 
   2  10   5        7.03        7.92      1.77 o 
   3  10   5        1.04        2.55      1.73 o 
  -3  11   5       22.25       28.85      5.83 o 
  -2  11   5       27.18       38.49      6.66 o 
  -1  11   5      116.04      145.27     12.10 o 
   0  11   5       11.00        7.50      3.19 o 
  -1 -11   6        6.70        6.77      3.94 o 
   0 -11   6       10.74       13.68      5.14 o 
   1 -11   6       21.96       19.65      5.75 o 
   2 -11   6       95.82      105.59     12.01 o 
  -3 -10   6       10.42       13.69      3.83 o 
  -2 -10   6        1.22       -0.61      1.69 o 
  -1 -10   6       10.43        9.34      3.72 o 
   0 -10   6        0.29        0.03      2.77 o 
   1 -10   6        2.88        2.62      2.55 o 
   2 -10   6        0.03       -3.97      3.30 o 
   3 -10   6        2.13        6.64      4.23 o 
   4 -10   6        0.00       -3.66      2.79 o 
  -5  -9   6       23.61       28.35      6.16 o 
  -4  -9   6       92.52      111.79     11.55 o 
  -3  -9   6       10.61        5.70      2.67 o 
  -2  -9   6        0.21        0.68      2.13 o 
  -1  -9   6        0.27        5.89      3.48 o 
   0  -9   6        6.93       11.33      4.00 o 
   1  -9   6      124.71      121.03     11.35 o 
   2  -9   6       62.45       65.51      8.81 o 
   3  -9   6       15.34       15.76      4.78 o 
   4  -9   6       29.05       18.80      5.61 o 
   5  -9   6       30.39       27.72      6.90 o 
  -6  -8   6       15.05       17.00      4.75 o 
  -5  -8   6       17.33       17.34      4.42 o 
  -4  -8   6       41.47       51.61      4.64 o 
  -3  -8   6        0.49        0.55      2.00 o 
  -2  -8   6       15.44       27.43      4.88 o 
  -1  -8   6        0.44       -1.57      2.10 o 
   0  -8   6        4.76        3.36      2.75 o 
   1  -8   6       21.00       14.47      4.24 o 
   2  -8   6        0.10       -2.51      2.65 o 
   3  -8   6        0.30        3.64      3.17 o 
   4  -8   6       33.98       35.65      7.04 o 
   5  -8   6        8.90        6.95      3.97 o 
   6  -8   6        0.20       -3.39      3.18 o 
   7  -8   6       27.60       21.51      6.29 o 
  -7  -7   6       10.27       17.54      4.78 o 
  -6  -7   6        2.40       -1.08      1.93 o 
  -5  -7   6       44.89       55.88      4.49 o 
  -4  -7   6        1.16        0.88      1.84 o 
  -3  -7   6       33.98       33.57      3.37 o 
  -2  -7   6       58.69       66.75      7.10 o 
  -1  -7   6        0.04        1.49      1.95 o 
   0  -7   6      269.41      252.94     14.57 o 
   1  -7   6       55.66       67.28      7.91 o 
   2  -7   6      171.12      167.26     12.79 o 
   3  -7   6      205.20      198.01     14.30 o 
   4  -7   6      292.14      299.71     18.07 o 
   5  -7   6      267.63      273.04     17.93 o 
   6  -7   6      429.99      411.88     22.53 o 
   7  -7   6        8.24        9.93      3.92 o 
   8  -7   6        4.74        9.40      3.00 o 
  -8  -6   6       12.93       17.86      4.56 o 
  -7  -6   6        6.90        4.67      2.85 o 
  -6  -6   6       13.37       10.59      3.42 o 
  -5  -6   6       86.21       87.66      4.07 o 
  -4  -6   6       26.82       28.34      3.20 o 
  -3  -6   6        3.44        7.34      1.64 o 
  -2  -6   6        7.62       10.09      2.06 o 
  -1  -6   6        0.95        0.35      1.27 o 
   0  -6   6        3.42        3.22      2.40 o 
   1  -6   6       84.16       77.19      8.17 o 
   2  -6   6        6.15        4.39      2.97 o 
   3  -6   6       39.42       35.50      6.09 o 
   4  -6   6        7.08        5.96      3.16 o 
   5  -6   6      306.03      307.09     18.15 o 
   6  -6   6      169.04      165.83     13.96 o 
   7  -6   6        1.53        0.45      2.32 o 
   8  -6   6      108.19      130.10     13.26 o 
  -9  -5   6       18.58       19.49      4.75 o 
  -8  -5   6        7.41        9.81      3.74 o 
  -7  -5   6       30.68       30.75      5.37 o 
  -6  -5   6       24.94       22.99      5.21 o 
  -5  -5   6        6.13        3.66      2.01 o 
  -4  -5   6        1.98        1.81      1.18 o 
  -3  -5   6        0.00        0.39      1.64 o 
  -2  -5   6       64.76       58.33      4.26 o 
  -1  -5   6        0.01        0.60      1.12 o 
   0  -5   6       22.57       20.65      2.76 o 
   1  -5   6      140.97      143.80     10.33 o 
   2  -5   6       29.10       36.34      5.57 o 
   3  -5   6       57.37       47.42      6.75 o 
   4  -5   6        1.89        0.22      1.97 o 
   5  -5   6        7.14        5.21      2.80 o 
   6  -5   6       83.36       81.17      9.35 o 
   7  -5   6      105.44      119.09     11.71 o 
   8  -5   6       16.73        7.49      4.01 o 
   9  -5   6       20.65       17.89      5.33 o 
  -9  -4   6        0.34        0.10      1.78 o 
  -8  -4   6       11.37        9.92      3.45 o 
  -7  -4   6      147.12      142.58      8.21 o 
  -6  -4   6        8.89        6.43      1.36 o 
  -5  -4   6       43.01       40.97      2.65 o 
  -4  -4   6        3.35        3.60      1.16 o 
  -3  -4   6      110.96      110.60      4.56 o 
  -2  -4   6       70.57       72.64      6.47 o 
  -1  -4   6       17.48       14.02      2.10 o 
   0  -4   6       30.00       35.57      3.62 o 
   1  -4   6        2.39        1.62      2.47 o 
   2  -4   6      106.25      100.42      5.54 o 
   3  -4   6        5.51        1.87      1.10 o 
   4  -4   6        2.91       -0.34      2.20 o 
   5  -4   6        0.00        1.20      2.15 o 
   6  -4   6       43.09       43.10      6.80 o 
   7  -4   6        2.30        0.97      2.41 o 
   8  -4   6        5.01        5.36      3.10 o 
   9  -4   6       12.72       12.47      4.70 o 
 -10  -3   6       17.30       16.39      4.25 o 
  -9  -3   6       12.86       21.25      4.57 o 
  -8  -3   6        0.33        0.49      1.54 o 
  -7  -3   6        6.67        6.60      1.13 o 
  -6  -3   6        9.80        8.90      1.31 o 
  -5  -3   6       10.54        9.71      1.33 o 
  -4  -3   6       33.43       30.97      2.48 o 
  -3  -3   6       23.07       31.66      5.36 o 
  -2  -3   6       98.64       94.30      4.01 o 
  -1  -3   6      147.21      120.75      8.16 o 
   0  -3   6      492.77      520.81     17.25 o 
   1  -3   6       23.67       25.93      4.15 o 
   2  -3   6       26.24       40.85      2.84 o 
   3  -3   6      183.47      199.41      7.60 o 
   4  -3   6       41.36       44.53      3.89 o 
   5  -3   6       24.23       23.07      4.71 o 
   6  -3   6        0.42       -0.20      2.25 o 
   7  -3   6       89.77       84.89      9.29 o 
   8  -3   6       33.30       34.30      6.38 o 
   9  -3   6       28.69       25.35      5.69 o 
 -10  -2   6        2.73        1.58      1.86 o 
  -9  -2   6       79.61       83.75      8.34 o 
  -8  -2   6       58.50       68.28      4.43 o 
  -7  -2   6        0.14       -0.19      0.94 o 
  -6  -2   6        0.09        0.23      0.60 o 
  -5  -2   6       48.01       45.17      2.63 o 
  -4  -2   6        1.78        1.35      0.72 o 
  -3  -2   6       21.21       19.30      2.11 o 
  -2  -2   6        2.73        0.90      0.55 o 
  -1  -2   6      104.55      116.10      6.05 o 
   0  -2   6      216.21      229.83     11.08 o 
   1  -2   6        7.40       17.72      2.45 o 
   2  -2   6      343.82      347.08      7.57 o 
   3  -2   6        1.46        2.67      0.91 o 
   4  -2   6       51.98       53.69      4.06 o 
   5  -2   6      153.75      162.28     11.26 o 
   6  -2   6       58.89       62.47      7.49 o 
   7  -2   6      135.52      128.51     10.89 o 
   8  -2   6      150.40      157.34     16.86 o 
   9  -2   6       11.93       11.19      3.07 o 
 -10  -1   6       12.82       17.71      4.33 o 
  -9  -1   6       21.39       25.86      2.98 o 
  -8  -1   6       69.80       73.35      4.64 o 
  -7  -1   6       28.29       25.72      2.06 o 
  -6  -1   6       17.62       17.60      1.18 o 
  -5  -1   6        1.29        1.32      0.65 o 
  -4  -1   6       56.23       53.14      2.68 o 
  -3  -1   6        2.84        1.40      0.66 o 
  -2  -1   6      109.58      113.85      5.03 o 
  -1  -1   6       78.04       62.82      3.56 o 
   0  -1   6       46.01       56.34      3.76 o 
   1  -1   6       28.67       24.43      1.79 o 
   2  -1   6       70.66       64.28      2.72 o 
   3  -1   6        3.56        2.52      0.86 o 
   4  -1   6        0.31        0.15      0.70 o 
   5  -1   6       11.30        8.48      1.81 o 
   6  -1   6       48.72       54.57      4.53 o 
   7  -1   6        9.15        7.69      2.07 o 
   8  -1   6       13.60       17.31      2.98 o 
   9  -1   6       94.55       99.13      7.02 o 
 -11   0   6        1.94        3.12      2.59 o 
 -10   0   6       41.45       42.94      6.25 o 
  -9   0   6      164.26      163.69     10.84 o 
  -8   0   6        0.18        0.05      0.64 o 
  -7   0   6      108.44      102.56      4.52 o 
  -6   0   6        3.23        1.88      0.78 o 
  -5   0   6        9.28        7.00      0.86 o 
  -4   0   6       27.54       25.20      1.64 o 
  -3   0   6      161.05      169.06      3.62 o 
  -2   0   6        3.89        1.79      0.45 o 
  -1   0   6      135.51      140.65      8.09 o 
   0   0   6      137.74      169.05      3.86 o 
   1   0   6      630.28      666.85      7.65 o 
   2   0   6       41.11       32.27      2.10 o 
   3   0   6       35.58       35.79      1.85 o 
   4   0   6      170.19      169.68      4.68 o 
   5   0   6       17.80       18.57      1.71 o 
   6   0   6        6.50        7.45      1.84 o 
   7   0   6       78.25       82.94      5.68 o 
   8   0   6        0.00       -0.65      1.63 o 
   9   0   6        0.96        1.13      1.92 o 
 -11   1   6       28.05       33.49      6.08 o 
 -10   1   6        8.67       10.65      3.33 o 
  -9   1   6       21.51       19.92      2.89 o 
  -8   1   6        0.12        0.71      0.90 o 
  -7   1   6        7.07        3.12      1.16 o 
  -6   1   6        1.43        1.50      0.92 o 
  -5   1   6        0.18        0.51      0.63 o 
  -4   1   6       78.24       74.31      2.92 o 
  -3   1   6        7.66       12.14      0.95 o 
  -2   1   6       11.91       12.88      1.72 o 
  -1   1   6       52.56       51.46      3.36 o 
   0   1   6        0.36        1.74      0.61 o 
   1   1   6      540.87      563.71      9.28 o 
   2   1   6      334.59      334.04      5.88 o 
   3   1   6      952.30      940.81     15.65 o 
   4   1   6      420.67      447.43      8.42 o 
   5   1   6        0.49       -0.63      0.68 o 
   6   1   6        0.60        0.45      0.70 o 
   7   1   6      118.11      111.86      6.63 o 
   8   1   6       25.64       24.13      5.28 o 
   9   1   6        2.02       -2.25      1.85 o 
 -11   2   6       27.33       28.27      5.37 o 
 -10   2   6       53.74       50.91      4.44 o 
  -9   2   6        2.86        2.68      1.28 o 
  -8   2   6      122.58      124.71      6.15 o 
  -7   2   6        8.67        9.00      1.34 o 
  -6   2   6        8.22       10.84      2.13 o 
  -5   2   6       15.47       15.25      1.26 o 
  -4   2   6        4.11        7.81      0.81 o 
  -3   2   6      296.28      290.58      8.31 o 
  -2   2   6        2.20        4.51      1.16 o 
  -1   2   6        4.38       10.96      1.66 o 
   0   2   6        6.22        5.84      1.32 o 
   1   2   6       75.17       78.76      2.86 o 
   2   2   6       61.01       59.87      2.51 o 
   3   2   6     1000.76     1008.62     15.90 o 
   4   2   6      401.30      393.44      7.97 o 
   5   2   6      683.56      684.80     13.84 o 
   6   2   6      387.09      400.41      8.71 o 
   7   2   6       42.89       33.33      6.42 o 
   8   2   6       46.30       40.24      6.04 o 
   9   2   6       33.85       37.10      6.06 o 
 -10   3   6       21.16       21.41      3.04 o 
  -9   3   6       19.77       16.32      2.76 o 
  -8   3   6      189.24      185.51      7.72 o 
  -7   3   6       27.92       21.80      2.05 o 
  -6   3   6      132.70      142.74      5.88 o 
  -5   3   6       41.56       32.10      2.01 o 
  -4   3   6      261.19      270.56      5.55 o 
  -3   3   6       33.35       39.36      3.67 o 
  -2   3   6      120.73      123.90      7.87 o 
  -1   3   6        6.32        6.75      1.17 o 
   0   3   6      120.51      127.18      2.46 o 
   1   3   6      127.60      128.78      3.42 o 
   2   3   6        0.33       -0.23      0.53 o 
   3   3   6      256.14      276.86      7.57 o 
   4   3   6       34.26       30.64      2.34 o 
   5   3   6       61.46       61.35      4.19 o 
   6   3   6       59.98       63.15      4.46 o 
   7   3   6      258.01      262.21     14.01 o 
   8   3   6       26.66       33.64      5.70 o 
 -10   4   6        0.01        0.52      1.33 o 
  -9   4   6        0.24        0.37      1.15 o 
  -8   4   6       20.06       21.73      2.82 o 
  -7   4   6       28.00       31.06      3.07 o 
  -6   4   6       46.70       41.09      5.33 o 
  -5   4   6        0.84        1.37      0.84 o 
  -4   4   6      530.83      541.89      9.04 o 
  -3   4   6     1662.18     1604.38     15.68 o 
  -2   4   6      830.76      823.71     14.96 o 
  -1   4   6      121.82      117.53      6.38 o 
   0   4   6        5.97        6.66      0.78 o 
   1   4   6       23.74       21.40      1.38 o 
   2   4   6        7.02        5.90      0.90 o 
   3   4   6       62.83       64.33      3.15 o 
   4   4   6      177.95      170.66      5.25 o 
   5   4   6       36.16       35.88      3.24 o 
   6   4   6       49.10       51.20      4.00 o 
   7   4   6        4.54        4.55      2.54 o 
   8   4   6       10.99       12.33      3.60 o 
 -10   5   6       19.99       22.28      4.91 o 
  -9   5   6       12.55       19.37      4.32 o 
  -8   5   6        2.55        1.30      1.74 o 
  -7   5   6        4.24        7.91      2.87 o 
  -6   5   6       39.20       31.27      4.91 o 
  -5   5   6      157.38      158.29      5.87 o 
  -4   5   6       50.32       51.10      3.02 o 
  -3   5   6       75.79       62.59      3.00 o 
  -2   5   6      283.89      297.01      8.52 o 
  -1   5   6      736.96      713.11      9.67 o 
   0   5   6      475.10      459.07      7.49 o 
   1   5   6       44.32       42.87      2.24 o 
   2   5   6       18.08       18.51      1.43 o 
   3   5   6       24.72       22.27      1.80 o 
   4   5   6        0.23       -0.75      0.65 o 
   5   5   6       23.00       26.11      2.83 o 
   6   5   6       10.60       15.88      3.62 o 
   7   5   6        2.07        1.55      1.83 o 
  -9   6   6        8.40        5.20      2.86 o 
  -8   6   6        1.30       -0.67      1.86 o 
  -7   6   6        8.91        7.34      3.05 o 
  -6   6   6        5.10        4.08      2.59 o 
  -5   6   6       14.08        2.24      7.68 o 
  -4   6   6      218.91      215.58      6.75 o 
  -3   6   6      118.14      119.65      4.74 o 
  -2   6   6      336.99      331.68      7.70 o 
  -1   6   6       23.16       22.75      2.17 o 
   0   6   6      375.34      377.30      7.72 o 
   1   6   6       44.33       37.77      2.96 o 
   2   6   6      277.17      281.61      6.23 o 
   3   6   6        2.43        0.40      0.74 o 
   4   6   6       53.56       60.40      5.30 o 
   5   6   6      307.65      308.48     14.02 o 
   6   6   6      128.58      126.18      9.74 o 
   7   6   6       36.86       39.13      5.85 o 
  -9   7   6       57.20       62.28      8.40 o 
  -8   7   6      138.99      171.03     13.24 o 
  -7   7   6       75.60      109.34     10.31 o 
  -6   7   6        3.03        2.77      2.43 o 
  -5   7   6       16.36       18.68      4.27 o 
  -4   7   6        4.11       -0.43      2.21 o 
  -3   7   6       36.14       32.06      2.79 o 
  -2   7   6       12.30       10.68      3.13 o 
  -1   7   6        0.01        0.19      0.81 o 
   0   7   6      221.54      217.12      6.45 o 
   1   7   6        0.05        0.40      0.84 o 
   2   7   6       42.03       39.95      2.96 o 
   3   7   6       38.21       38.87      2.96 o 
   4   7   6      202.03      204.71      6.84 o 
   5   7   6        6.44       10.69      3.01 o 
   6   7   6       27.95       24.31      4.62 o 
  -8   8   6        4.42       13.93      4.28 o 
  -7   8   6       61.43       76.07      8.91 o 
  -6   8   6       53.98       56.24      7.58 o 
  -5   8   6       51.54       49.41      6.93 o 
  -4   8   6        4.72        1.47      1.83 o 
  -3   8   6        6.81       10.41      3.34 o 
  -2   8   6      124.59      122.88     10.08 o 
  -1   8   6       12.31       12.80      3.94 o 
   0   8   6       60.72       56.65      4.21 o 
   1   8   6       24.47       22.02      2.34 o 
   2   8   6        0.25       -0.21      1.19 o 
   3   8   6       91.80       99.18      4.20 o 
   4   8   6        3.34       -0.04      1.18 o 
   5   8   6        0.02       -1.38      1.87 o 
  -6   9   6       64.47       81.45      9.56 o 
  -5   9   6        0.54       -3.82      2.55 o 
  -4   9   6       12.36       21.31      4.76 o 
  -3   9   6        1.15        4.00      2.41 o 
  -2   9   6       32.55       43.00      6.45 o 
  -1   9   6        0.11       -0.24      0.85 o 
   0   9   6       15.50       18.23      2.61 o 
   1   9   6       71.56       71.05      5.64 o 
   2   9   6       42.33       48.70      4.79 o 
   3   9   6       34.95       38.81      6.73 o 
  -4  10   6        0.12        5.07      3.06 o 
  -3  10   6        1.12        5.28      3.14 o 
  -2  10   6        0.03       -1.10      2.47 o 
  -1  10   6       26.58       25.28      5.29 o 
   0  10   6        9.10       11.44      2.78 o 
   1  10   6        8.03       11.76      6.78 o 
   2  10   6        1.09        1.34      2.46 o 
  -2 -10   7       35.78       38.05      6.51 o 
  -1 -10   7       22.71       26.11      5.61 o 
   0 -10   7        0.46        1.87      2.82 o 
   1 -10   7       15.51       14.26      4.72 o 
   2 -10   7       35.37       21.92      6.16 o 
   3 -10   7       12.31        9.06      4.57 o 
  -4  -9   7        1.32        0.19      2.42 o 
  -3  -9   7        3.36        4.30      2.74 o 
  -2  -9   7        2.28        2.26      2.21 o 
  -1  -9   7       17.77       13.46      4.05 o 
   0  -9   7        0.27       -3.03      2.89 o 
   1  -9   7       22.70       25.16      5.99 o 
   2  -9   7        1.44        1.15      3.05 o 
   3  -9   7       50.98       45.02      7.92 o 
   4  -9   7        5.43        9.63      4.16 o 
  -6  -8   7       25.25       27.77      6.00 o 
  -5  -8   7        3.07        9.04      3.95 o 
  -4  -8   7        5.78        3.17      1.78 o 
  -3  -8   7        3.49        5.26      2.85 o 
  -2  -8   7        9.87        7.07      3.31 o 
  -1  -8   7       19.26       10.28      3.85 o 
   0  -8   7       23.29       13.84      4.15 o 
   1  -8   7       18.80       20.26      5.19 o 
   2  -8   7        5.18        2.13      3.10 o 
   3  -8   7        5.38        1.63      2.92 o 
   4  -8   7       22.52       27.25      6.59 o 
   5  -8   7       14.09       10.03      4.25 o 
   6  -8   7        4.04        2.20      3.27 o 
  -7  -7   7        0.08        8.19      3.54 o 
  -6  -7   7        1.11       -0.78      2.18 o 
  -5  -7   7        0.92        3.89      1.73 o 
  -4  -7   7       60.69       52.45      4.78 o 
  -3  -7   7       43.95       49.99      6.40 o 
  -2  -7   7        6.51        5.13      3.04 o 
  -1  -7   7       10.31       12.68      3.64 o 
   0  -7   7       86.48       78.00      8.59 o 
   1  -7   7      146.96      133.66     11.53 o 
   2  -7   7      567.32      527.36     23.36 o 
   3  -7   7       38.19       36.73      6.84 o 
   4  -7   7       21.50       24.51      5.63 o 
   5  -7   7       24.15       21.02      5.71 o 
   6  -7   7       50.20       45.66      8.20 o 
   7  -7   7       36.91       38.04      7.95 o 
  -8  -6   7        8.34        3.80      2.65 o 
  -7  -6   7        0.32        1.47      1.93 o 
  -6  -6   7        3.32        2.82      2.35 o 
  -5  -6   7       22.81       16.00      3.12 o 
  -4  -6   7        9.85       12.02      3.09 o 
  -3  -6   7       15.92       18.01      3.72 o 
  -2  -6   7       53.37       37.76      5.45 o 
  -1  -6   7       14.75       13.35      3.75 o 
   0  -6   7        3.32        9.13      3.24 o 
   1  -6   7       10.08        7.78      3.33 o 
   2  -6   7       76.28       67.83      8.30 o 
   3  -6   7      321.98      317.34     17.93 o 
   4  -6   7      120.61      128.81     12.01 o 
   5  -6   7       71.19       74.04      9.60 o 
   6  -6   7        1.01       -0.13      2.83 o 
   7  -6   7      244.19      246.15     18.09 o 
   8  -6   7       21.73       30.60      7.22 o 
  -9  -5   7        7.32       12.05      4.31 o 
  -8  -5   7        4.77        8.75      3.35 o 
  -7  -5   7      131.26      125.36     10.78 o 
  -6  -5   7        0.23       -2.28      2.24 o 
  -5  -5   7      320.27      309.81      7.95 o 
  -4  -5   7       66.16       58.91      3.57 o 
  -3  -5   7       55.11       41.54      3.04 o 
  -2  -5   7       20.36       13.61      3.44 o 
  -1  -5   7        6.23        4.99      2.47 o 
   0  -5   7       16.95       24.74      4.80 o 
   1  -5   7       20.80       18.83      4.29 o 
   2  -5   7      168.41      170.97     12.29 o 
   3  -5   7       14.15       13.43      4.02 o 
   4  -5   7        9.41       11.02      4.13 o 
   5  -5   7       97.19      104.70     10.77 o 
   6  -5   7        5.62        6.04      3.41 o 
   7  -5   7        8.80       12.61      4.71 o 
   8  -5   7       41.93       45.29      8.04 o 
  -9  -4   7       30.22       35.27      6.11 o 
  -8  -4   7        0.20        0.91      1.84 o 
  -7  -4   7       12.10        8.95      1.88 o 
  -6  -4   7        1.78        1.72      0.86 o 
  -5  -4   7      574.20      542.35     10.17 o 
  -4  -4   7      170.04      168.55      5.72 o 
  -3  -4   7      349.06      342.79      7.65 o 
  -2  -4   7      276.15      259.74      6.45 o 
  -1  -4   7       32.86       27.35      3.15 o 
   0  -4   7       50.45       46.76      5.95 o 
   1  -4   7       10.55       10.96      3.40 o 
   2  -4   7       12.62       13.94      2.38 o 
   3  -4   7        4.01        8.74      3.61 o 
   4  -4   7      130.92      127.46     10.97 o 
   5  -4   7       13.73       16.50      4.61 o 
   6  -4   7        4.39        3.48      2.96 o 
   7  -4   7       11.92       10.66      4.39 o 
   8  -4   7       32.18       29.06      6.50 o 
 -10  -3   7        0.96       -0.22      2.20 o 
  -9  -3   7       14.12        9.96      3.43 o 
  -8  -3   7        0.07       -2.21      2.05 o 
  -7  -3   7        0.64        0.97      0.98 o 
  -6  -3   7       42.96       41.34      2.78 o 
  -5  -3   7       13.76       15.42      1.94 o 
  -4  -3   7        0.28        1.12      0.92 o 
  -3  -3   7      190.88      184.82      7.16 o 
  -2  -3   7      808.83      764.22     10.81 o 
  -1  -3   7      125.99      144.08      5.00 o 
   0  -3   7       14.56       16.90      3.98 o 
   1  -3   7       16.02       22.36      4.19 o 
   2  -3   7       39.22       37.38      3.43 o 
   3  -3   7        6.20        7.62      1.57 o 
   4  -3   7        0.24        0.42      1.71 o 
   5  -3   7       51.97       60.86      7.62 o 
   6  -3   7       42.96       52.76      7.58 o 
   7  -3   7        0.86       -2.20      2.62 o 
   8  -3   7       19.51       17.24      5.13 o 
   9  -3   7       75.96       84.69     10.33 o 
 -10  -2   7       29.83       39.58      6.14 o 
  -9  -2   7       12.17        8.87      3.01 o 
  -8  -2   7        0.36        0.15      1.05 o 
  -7  -2   7      112.86      110.36      4.50 o 
  -6  -2   7        5.50        5.87      1.32 o 
  -5  -2   7       63.69       67.22      3.40 o 
  -4  -2   7        2.86        2.89      0.83 o 
  -3  -2   7      214.19      225.58     10.54 o 
  -2  -2   7        4.43        5.09      1.01 o 
  -1  -2   7       65.00       64.02      3.28 o 
   0  -2   7        5.59        2.93      0.94 o 
   1  -2   7       30.05       29.77      2.00 o 
   2  -2   7       32.35       28.13      2.76 o 
   3  -2   7       87.21       87.63      5.07 o 
   4  -2   7       85.21      100.43      5.71 o 
   5  -2   7        0.09       -1.76      1.80 o 
   6  -2   7       12.42       17.43      4.41 o 
   7  -2   7       13.11       16.73      4.58 o 
   8  -2   7       29.61       19.53      4.93 o 
   9  -2   7        1.00        2.99      2.87 o 
 -10  -1   7      286.05      301.78     16.23 o 
  -9  -1   7        4.49        3.76      2.47 o 
  -8  -1   7      348.96      365.59     10.71 o 
  -7  -1   7       12.95        9.65      1.42 o 
  -6  -1   7       51.80       55.89      3.13 o 
  -5  -1   7      428.27      441.14      8.33 o 
  -4  -1   7        0.69        0.34      0.62 o 
  -3  -1   7        0.67        0.39      0.50 o 
  -2  -1   7        2.81        1.44      0.97 o 
  -1  -1   7      206.22      211.84      5.93 o 
   0  -1   7       10.91        9.07      1.16 o 
   1  -1   7      129.36      129.08      3.83 o 
   2  -1   7        1.82        4.33      0.90 o 
   3  -1   7        9.21        8.87      1.65 o 
   4  -1   7       10.39       12.18      2.03 o 
   5  -1   7       45.76       40.00      5.92 o 
   6  -1   7       45.96       44.92      6.49 o 
   7  -1   7        1.54        1.69      1.41 o 
   8  -1   7       58.41       57.22      5.40 o 
   9  -1   7        0.17        4.57      2.56 o 
 -10   0   7      153.56      159.23     11.56 o 
  -9   0   7       61.02       68.27      4.94 o 
  -8   0   7      207.13      215.62     11.47 o 
  -7   0   7      315.41      337.19      7.73 o 
  -6   0   7      306.96      313.70      6.35 o 
  -5   0   7       42.15       38.33      1.99 o 
  -4   0   7       40.25       35.96      2.24 o 
  -3   0   7      400.60      386.01      8.17 o 
  -2   0   7       71.14       63.78      2.75 o 
  -1   0   7      485.47      497.61      7.41 o 
   0   0   7      156.11      193.41      4.43 o 
   1   0   7        1.94        2.72      0.63 o 
   2   0   7       43.24       43.33      2.27 o 
   3   0   7        0.17        0.46      0.74 o 
   4   0   7      199.87      198.07      5.96 o 
   5   0   7        0.02       -2.06      1.37 o 
   6   0   7        3.62        4.07      1.79 o 
   7   0   7        0.02       -0.76      1.21 o 
   8   0   7       31.27       27.78      3.64 o 
 -10   1   7        7.72        3.28      2.44 o 
  -9   1   7        0.27        0.71      1.84 o 
  -8   1   7       14.78       18.86      2.44 o 
  -7   1   7       48.96       44.96      3.55 o 
  -6   1   7       47.11       49.47      3.44 o 
  -5   1   7       13.82       10.72      1.25 o 
  -4   1   7       88.64       97.65      2.95 o 
  -3   1   7        3.09        4.00      0.81 o 
  -2   1   7      129.26      113.22      4.34 o 
  -1   1   7       50.92       54.01      4.51 o 
   0   1   7      108.84      104.86      3.49 o 
   1   1   7        0.27        0.37      0.41 o 
   2   1   7      131.09      136.83      4.35 o 
   3   1   7        0.03       -0.75      0.83 o 
   4   1   7       13.91       12.66      1.38 o 
   5   1   7       29.51       29.69      3.99 o 
   6   1   7       17.85       16.97      4.06 o 
   7   1   7       39.76       46.57      4.34 o 
   8   1   7        0.46        4.41      2.43 o 
 -10   2   7        4.40        1.51      1.32 o 
  -9   2   7       29.77       26.07      3.13 o 
  -8   2   7       64.71       57.16      4.29 o 
  -7   2   7        0.59       -0.28      0.67 o 
  -6   2   7      104.48      108.04      5.65 o 
  -5   2   7       30.93       32.85      2.50 o 
  -4   2   7       10.98       10.87      1.30 o 
  -3   2   7      211.27      215.53     18.14 o 
  -2   2   7        9.06        8.93      1.36 o 
  -1   2   7       57.73       60.11      3.28 o 
   0   2   7       31.00       31.19      2.42 o 
   1   2   7       44.02       42.78      2.56 o 
   2   2   7       43.23       38.24      1.91 o 
   3   2   7        3.74        3.36      0.75 o 
   4   2   7       18.08       18.31      1.61 o 
   5   2   7      200.54      191.69      7.66 o 
   6   2   7      101.75      114.96      6.35 o 
   7   2   7      114.46      115.12      6.63 o 
   8   2   7       55.50       55.22      6.96 o 
 -10   3   7       19.09       17.30      2.79 o 
  -9   3   7        0.33       -0.48      1.12 o 
  -8   3   7      185.20      183.78      7.72 o 
  -7   3   7       94.06       88.79      5.02 o 
  -6   3   7      272.14      251.36      7.70 o 
  -5   3   7      112.10      110.91      4.55 o 
  -4   3   7        1.35       -1.07      1.64 o 
  -3   3   7       51.00       45.20      5.30 o 
  -2   3   7       24.16       28.05      2.94 o 
  -1   3   7        8.04        8.68      1.74 o 
   0   3   7      164.90      167.06      4.90 o 
   1   3   7        0.00        0.57      0.44 o 
   2   3   7       17.88       13.47      1.65 o 
   3   3   7        7.66        7.21      1.10 o 
   4   3   7       40.35       39.10      2.34 o 
   5   3   7       58.89       56.24      4.20 o 
   6   3   7       19.14       25.14      3.12 o 
   7   3   7      119.90      105.81      9.11 o 
   8   3   7       34.85       35.71      5.58 o 
 -10   4   7       44.83       46.70      4.54 o 
  -9   4   7       20.12       18.69      4.34 o 
  -8   4   7       21.29       25.16      4.69 o 
  -7   4   7        0.29       -3.44      2.29 o 
  -6   4   7       97.01       35.73     39.85 o 
  -5   4   7      157.03      162.68      5.48 o 
  -4   4   7      372.14      312.17     19.62 o 
  -3   4   7       11.03        8.05      2.68 o 
  -2   4   7      227.83      204.19      8.06 o 
  -1   4   7      241.06      235.04      8.60 o 
   0   4   7       44.04       38.03      1.47 o 
   1   4   7        2.47        2.49      0.66 o 
   2   4   7        2.26        2.65      1.62 o 
   3   4   7       25.34       24.05      2.45 o 
   4   4   7        3.32        1.08      1.07 o 
   5   4   7       29.05       30.64      3.13 o 
   6   4   7       29.73       30.33      4.67 o 
   7   4   7        0.11       -1.43      1.87 o 
  -9   5   7        3.25        2.72      2.37 o 
  -8   5   7        1.14        0.43      1.66 o 
  -7   5   7       11.05       21.49      4.65 o 
  -6   5   7       13.42       16.46      3.93 o 
  -5   5   7        2.34        1.68      0.80 o 
  -4   5   7       79.11       75.54      3.21 o 
  -3   5   7       47.44       58.80      6.60 o 
  -2   5   7       40.42       40.48      5.33 o 
  -1   5   7       19.41       18.81      2.68 o 
   0   5   7      297.58      286.39      7.72 o 
   1   5   7      382.63      366.86      6.41 o 
   2   5   7      156.45      140.08      4.86 o 
   3   5   7        0.00        0.48      0.74 o 
   4   5   7        6.56        9.01      1.80 o 
   5   5   7        5.46        6.40      1.71 o 
   6   5   7        0.59       -1.30      1.59 o 
   7   5   7        0.94        4.98      2.21 o 
  -9   6   7        0.82       -1.05      2.02 o 
  -8   6   7       56.24       56.13      7.72 o 
  -7   6   7       21.33       20.21      4.74 o 
  -6   6   7       28.60       45.71      6.63 o 
  -5   6   7        0.53        4.93      2.29 o 
  -4   6   7       13.74       12.49      3.54 o 
  -3   6   7       20.44       17.82      2.21 o 
  -2   6   7      199.73      185.80      8.85 o 
  -1   6   7      138.14      133.31      3.96 o 
   0   6   7        0.00        0.13      0.66 o 
   1   6   7        0.20       -0.18      0.77 o 
   2   6   7      249.69      251.97      6.87 o 
   3   6   7        4.49        3.56      1.08 o 
   4   6   7       74.90       69.30      4.61 o 
   5   6   7       12.32       14.51      3.23 o 
   6   6   7       20.92       24.82      4.61 o 
  -8   7   7       42.65       41.32      7.03 o 
  -7   7   7       17.22       12.73      4.26 o 
  -6   7   7      141.40      158.03     12.39 o 
  -5   7   7       24.88       27.59      5.40 o 
  -4   7   7       19.94       19.17      4.38 o 
  -3   7   7        3.56        2.67      2.22 o 
  -2   7   7       29.61       28.67      2.43 o 
  -1   7   7       40.64       40.20      5.28 o 
   0   7   7       17.34       15.12      1.72 o 
   1   7   7      134.65      138.95      5.18 o 
   2   7   7       78.56       74.90      3.51 o 
   3   7   7       19.55       17.14      2.11 o 
   4   7   7       12.09       10.95      2.74 o 
  -7   8   7       17.86       29.38      6.12 o 
  -6   8   7       14.67       14.11      4.19 o 
  -5   8   7      149.05      158.35     12.78 o 
  -4   8   7       49.61       59.43      7.71 o 
  -3   8   7        0.27        2.60      2.17 o 
  -2   8   7        4.24        5.57      2.65 o 
  -1   8   7        0.10       -1.13      1.92 o 
   0   8   7        0.09       -2.26      1.50 o 
   1   8   7       71.07       70.20      5.74 o 
   2   8   7        0.76        0.35      1.91 o 
   3   8   7        0.14       -0.23      2.50 o 
  -5   9   7        9.61        7.95      3.48 o 
  -4   9   7       47.31       45.32      7.07 o 
  -3   9   7       15.76       16.71      4.56 o 
  -2   9   7       36.45       40.48      6.55 o 
  -1   9   7       18.12        9.51      3.38 o 
   0   9   7       20.26       23.07      3.62 o 
   1   9   7        0.19        3.46      2.03 o 
   2   9   7        5.01        2.77      1.80 o 
  -3  10   7        3.57        8.11      3.40 o 
  -2  10   7        0.05       -2.73      2.41 o 
  -1  10   7        4.97        6.55      3.18 o 
   0  10   7        2.56        2.75      2.57 o 
  -2 -10   8        2.97        8.27      3.77 o 
  -1 -10   8       59.37       72.69      9.56 o 
   0 -10   8       76.68       89.41     10.70 o 
   1 -10   8       68.53       61.12      9.15 o 
   2 -10   8       25.01       16.18      5.46 o 
  -4  -9   8        1.09        5.40      3.28 o 
  -3  -9   8       75.51       98.44      9.84 o 
  -2  -9   8       36.27       42.79      6.97 o 
  -1  -9   8       30.20       24.03      5.42 o 
   0  -9   8        0.03       -0.95      2.83 o 
   1  -9   8       41.52       53.06      8.45 o 
   2  -9   8        3.33        7.56      3.81 o 
   3  -9   8        7.35        8.74      4.50 o 
  -5  -8   8        4.23       10.45      3.91 o 
  -4  -8   8       19.37       25.78      3.63 o 
  -3  -8   8        4.57        3.05      2.20 o 
  -2  -8   8        1.64       -2.58      2.56 o 
  -1  -8   8       52.63       90.08      9.86 o 
   0  -8   8        0.05        0.26      2.51 o 
   1  -8   8        2.36        6.37      3.55 o 
   2  -8   8        1.44        3.13      3.23 o 
   3  -8   8       11.35       13.23      4.79 o 
   4  -8   8        8.50        4.15      3.33 o 
   5  -8   8       12.14        9.31      4.36 o 
  -7  -7   8        0.22        1.91      2.59 o 
  -6  -7   8       25.51       28.45      5.84 o 
  -5  -7   8       15.62       19.42      3.14 o 
  -4  -7   8        0.04       -1.73      3.01 o 
  -3  -7   8       44.64       46.66      6.51 o 
  -2  -7   8        5.21        4.32      2.52 o 
  -1  -7   8       15.31       15.13      4.24 o 
   0  -7   8        8.13        9.26      3.89 o 
   1  -7   8        2.38        3.15      2.92 o 
   2  -7   8      258.57      251.55     16.95 o 
   3  -7   8       56.44       53.99      8.18 o 
   4  -7   8      137.49      125.07     12.83 o 
   5  -7   8       10.85       11.75      4.47 o 
   6  -7   8        2.48        2.82      3.63 o 
  -7  -6   8        2.53        6.52      3.13 o 
  -6  -6   8        4.73        5.87      2.88 o 
  -5  -6   8        0.25        1.06      1.39 o 
  -4  -6   8        5.90        4.29      1.76 o 
  -3  -6   8       11.94        4.44      2.83 o 
  -2  -6   8        1.84       -2.47      2.37 o 
  -1  -6   8       15.50        9.86      3.14 o 
   0  -6   8       34.78       33.80      5.79 o 
   1  -6   8        0.70        1.89      2.28 o 
   2  -6   8        3.64        3.63      2.95 o 
   3  -6   8        7.03        5.93      3.62 o 
   4  -6   8      206.80      223.76     16.39 o 
   5  -6   8      360.76      366.03     21.54 o 
   6  -6   8      204.44      223.52     17.41 o 
   7  -6   8       79.96       84.41     11.52 o 
  -8  -5   8       48.60       41.18      6.68 o 
  -7  -5   8       94.46       92.05      9.33 o 
  -6  -5   8       29.35       31.50      5.35 o 
  -5  -5   8      207.38      191.14     11.18 o 
  -4  -5   8       19.61       20.96      3.02 o 
  -3  -5   8      189.82      181.67      6.24 o 
  -2  -5   8       11.48       10.60      2.30 o 
  -1  -5   8      371.59      333.03     16.71 o 
   0  -5   8       60.23       43.18      6.45 o 
   1  -5   8       93.48       91.75      9.40 o 
   2  -5   8       15.27       11.52      3.95 o 
   3  -5   8        1.99        3.71      2.66 o 
   4  -5   8       86.56       92.43     10.25 o 
   5  -5   8       59.13       55.28      8.50 o 
   6  -5   8       76.28       86.58     10.73 o 
   7  -5   8       91.61      106.27     12.15 o 
  -9  -4   8        0.52        3.41      2.30 o 
  -8  -4   8        4.68        4.67      2.74 o 
  -7  -4   8      107.86      113.55      6.38 o 
  -6  -4   8        8.70        7.96      1.99 o 
  -5  -4   8        0.64        1.41      1.27 o 
  -4  -4   8       28.36       25.48      3.05 o 
  -3  -4   8      675.57      642.00     11.69 o 
  -2  -4   8      368.91      378.44      9.89 o 
  -1  -4   8      477.76      454.90     11.47 o 
   0  -4   8      146.36      152.81     11.25 o 
   1  -4   8      106.07       99.61      9.41 o 
   2  -4   8        1.34       -0.46      2.00 o 
   3  -4   8       21.28       20.71      4.84 o 
   4  -4   8       20.37       24.08      5.35 o 
   5  -4   8        4.83        2.79      3.04 o 
   6  -4   8      156.68      170.41     14.24 o 
   7  -4   8        3.44        4.90      3.58 o 
   8  -4   8       23.53       22.45      6.34 o 
  -9  -3   8       40.15       39.93      6.13 o 
  -8  -3   8        7.89        5.91      2.66 o 
  -7  -3   8       54.61       56.55      8.32 o 
  -6  -3   8        2.40        4.86      1.55 o 
  -5  -3   8        8.33       10.63      2.25 o 
  -4  -3   8      173.45      167.65      7.18 o 
  -3  -3   8        0.52       -2.95      2.00 o 
  -2  -3   8      322.96      316.90      8.99 o 
  -1  -3   8     1112.20     1105.91     17.71 o 
   0  -3   8     1278.61     1315.30     30.77 o 
   1  -3   8      265.46      266.47      8.86 o 
   2  -3   8       21.04       17.18      2.46 o 
   3  -3   8        3.22        2.08      2.34 o 
   4  -3   8        9.82        9.32      3.67 o 
   5  -3   8        4.62        6.88      3.32 o 
   6  -3   8        6.82        5.19      3.23 o 
   7  -3   8       24.24       33.12      6.36 o 
   8  -3   8        0.89        8.66      4.06 o 
  -9  -2   8       19.85       25.86      4.74 o 
  -8  -2   8        1.60        0.57      1.57 o 
  -7  -2   8        2.52        0.48      1.07 o 
  -6  -2   8        4.62        2.58      2.13 o 
  -5  -2   8        1.83        2.35      1.11 o 
  -4  -2   8       56.74       51.90      3.77 o 
  -3  -2   8      189.54      198.72      7.14 o 
  -2  -2   8       72.96       80.25      7.49 o 
  -1  -2   8      174.08      160.64      6.74 o 
   0  -2   8       38.15       32.75      4.06 o 
   1  -2   8      466.57      425.98     10.40 o 
   2  -2   8      178.20      170.92      9.78 o 
   3  -2   8      132.21      144.35      9.50 o 
   4  -2   8       11.57       12.87      3.81 o 
   5  -2   8       37.29       40.38      6.64 o 
   6  -2   8        2.87        5.59      3.04 o 
   7  -2   8        2.31        0.52      2.20 o 
   8  -2   8        2.69       -1.10      2.91 o 
 -10  -1   8       88.90       86.86      8.91 o 
  -9  -1   8      221.78      224.17     16.85 o 
  -8  -1   8      495.15      487.76     12.82 o 
  -7  -1   8        2.26        5.05      1.49 o 
  -6  -1   8      642.56      633.59     13.21 o 
  -5  -1   8       43.76       42.08      3.99 o 
  -4  -1   8       24.95       20.97      2.23 o 
  -3  -1   8      503.94      471.04      9.85 o 
  -2  -1   8      534.73      529.17     10.15 o 
  -1  -1   8       61.62       63.06      4.28 o 
   0  -1   8      129.56      147.97      6.19 o 
   1  -1   8      371.39      378.11      9.04 o 
   2  -1   8      191.23      207.81      7.13 o 
   3  -1   8        2.90        1.90      1.19 o 
   4  -1   8        3.87        1.17      2.05 o 
   5  -1   8       27.19       27.52      5.26 o 
   6  -1   8        8.17        6.69      3.05 o 
   7  -1   8        4.33        6.84      3.48 o 
   8  -1   8        2.89       -1.02      2.60 o 
 -10   0   8      190.76      197.73     12.66 o 
  -9   0   8       92.94       91.74      7.80 o 
  -8   0   8      166.01      181.47      7.77 o 
  -7   0   8      392.85      411.59      7.77 o 
  -6   0   8      617.90      610.28      9.37 o 
  -5   0   8       80.68       82.45      3.37 o 
  -4   0   8     1392.95     1390.96     20.68 o 
  -3   0   8       60.18       58.55      2.98 o 
  -2   0   8       77.60       72.66      2.98 o 
  -1   0   8      702.50      660.88     13.95 o 
   0   0   8      481.87      499.11      7.37 o 
   1   0   8      124.59      128.57      4.74 o 
   2   0   8        0.19        1.32      0.85 o 
   3   0   8      149.93      148.00      6.24 o 
   4   0   8      328.00      343.35     10.28 o 
   5   0   8        6.16        6.18      2.99 o 
   6   0   8       18.03       11.46      2.40 o 
   7   0   8        3.18        1.17      3.10 o 
   8   0   8        8.99       11.99      2.67 o 
 -10   1   8        0.10        2.53      2.07 o 
  -9   1   8       33.49       34.71      5.01 o 
  -8   1   8      127.68      135.81      6.55 o 
  -7   1   8       76.17       74.70      3.57 o 
  -6   1   8       11.70       10.93      1.36 o 
  -5   1   8       22.66       22.20      1.78 o 
  -4   1   8      198.43      181.88      4.41 o 
  -3   1   8        3.26        2.06      0.56 o 
  -2   1   8        1.67        2.24      1.14 o 
  -1   1   8      130.08      129.68      9.24 o 
   0   1   8        3.31        3.77      1.99 o 
   1   1   8       49.93       50.30      2.72 o 
   2   1   8       26.80       24.42      2.29 o 
   3   1   8        0.03       -1.37      0.95 o 
   4   1   8      252.85      246.40      6.79 o 
   5   1   8       11.51        9.96      2.12 o 
   6   1   8        4.07        3.49      1.63 o 
   7   1   8       48.71       50.91      4.80 o 
   8   1   8        1.04       -1.72      1.97 o 
 -10   2   8        3.35        5.11      2.41 o 
  -9   2   8       11.57       10.48      2.18 o 
  -8   2   8        9.89        8.23      1.76 o 
  -7   2   8       21.88       22.42      2.57 o 
  -6   2   8        3.35        1.42      0.90 o 
  -5   2   8      123.81      118.57      3.92 o 
  -4   2   8        0.07        1.03      0.91 o 
  -3   2   8        4.53        3.70      1.28 o 
  -2   2   8        4.57        5.54      1.53 o 
  -1   2   8      207.94      198.85     11.87 o 
   0   2   8       13.05        8.54      1.80 o 
   1   2   8       46.19       52.74      6.09 o 
   2   2   8        1.77        4.12      1.08 o 
   3   2   8        0.56       -0.30      0.59 o 
   4   2   8       60.42       60.70      3.39 o 
   5   2   8        8.60        8.03      1.89 o 
   6   2   8        7.46       10.57      2.16 o 
   7   2   8        5.47        6.14      2.64 o 
 -10   3   8        0.87       -0.17      1.82 o 
  -9   3   8        6.10        4.43      2.77 o 
  -8   3   8        0.32        2.91      7.15 o 
  -7   3   8        9.93        7.57      1.62 o 
  -6   3   8      107.77      105.16      9.06 o 
  -5   3   8        0.04        0.19      1.50 o 
  -4   3   8       46.54       37.11      3.58 o 
  -3   3   8       75.18       77.92      5.09 o 
  -2   3   8        1.87        4.03      1.49 o 
  -1   3   8       53.00       47.11      3.27 o 
   0   3   8        0.41       -1.02      1.21 o 
   1   3   8       47.77       39.33      3.84 o 
   2   3   8      108.32      109.12      5.03 o 
   3   3   8        4.57        3.80      1.20 o 
   4   3   8        2.02        0.00      0.89 o 
   5   3   8       17.66       11.13      2.10 o 
   6   3   8       10.78        8.93      2.01 o 
   7   3   8        5.89        6.35      2.24 o 
  -9   4   8       21.36       16.25      4.22 o 
  -8   4   8        2.99        5.79      2.67 o 
  -7   4   8       75.59       60.66      7.33 o 
  -6   4   8       63.83       58.65      7.00 o 
  -5   4   8       35.79       35.99      5.63 o 
  -4   4   8      210.23      200.53     12.25 o 
  -3   4   8       82.65       84.13      5.55 o 
  -2   4   8      347.87      295.70     10.27 o 
  -1   4   8        3.67        2.73      1.52 o 
   0   4   8        0.43        5.60      1.33 o 
   1   4   8       32.85       29.03      1.78 o 
   2   4   8        2.76        1.84      1.71 o 
   3   4   8       14.97       14.70      1.97 o 
   4   4   8        2.05        1.66      1.88 o 
   5   4   8        0.45        0.89      1.00 o 
   6   4   8        0.00       -3.23      2.15 o 
  -9   5   8       41.36       41.23      6.64 o 
  -8   5   8       16.58        9.71      3.46 o 
  -7   5   8        6.57        8.12      3.32 o 
  -6   5   8        3.06        6.46      2.90 o 
  -5   5   8       80.46       71.16      7.99 o 
  -4   5   8        6.40        5.37      2.35 o 
  -3   5   8        7.28        7.56      2.58 o 
  -2   5   8       73.67       67.60      5.19 o 
  -1   5   8        9.47       11.68      3.04 o 
   0   5   8       98.82       86.12      4.71 o 
   1   5   8        0.31       -0.91      0.93 o 
   2   5   8      104.16       99.77      4.13 o 
   3   5   8        5.80        4.71      1.25 o 
   4   5   8        0.55       -0.91      0.75 o 
   5   5   8        3.82        4.19      1.75 o 
  -8   6   8        3.53        5.04      2.96 o 
  -7   6   8        1.01        4.78      2.98 o 
  -6   6   8        1.91        0.58      2.00 o 
  -5   6   8       37.37       39.55      6.15 o 
  -4   6   8       26.57       37.23      5.97 o 
  -3   6   8       18.89       14.17      3.86 o 
  -2   6   8       16.13       16.05      2.80 o 
  -1   6   8       10.76        6.66      2.07 o 
   0   6   8       26.68       23.15      3.26 o 
   1   6   8       13.39       13.29      2.00 o 
   2   6   8       33.22       33.93      4.29 o 
   3   6   8       20.64       23.44      4.54 o 
   4   6   8       34.47       36.36      5.42 o 
  -7   7   8       29.43       45.47      7.59 o 
  -6   7   8        0.40        1.99      1.75 o 
  -5   7   8       12.72       13.61      4.27 o 
  -4   7   8       31.44       35.63      5.94 o 
  -3   7   8        1.72        0.03      1.56 o 
  -2   7   8       27.00       23.95      3.56 o 
  -1   7   8        4.53        3.41      1.68 o 
   0   7   8        0.55       -0.08      1.23 o 
   1   7   8        0.01        0.41      1.07 o 
   2   7   8        4.57        3.20      3.04 o 
   3   7   8       46.04       49.32      6.65 o 
  -6   8   8       88.70      114.03     11.52 o 
  -5   8   8       85.08       98.96     10.64 o 
  -4   8   8       11.19       12.32      3.75 o 
  -3   8   8       47.49       60.35      7.80 o 
  -2   8   8        2.84        3.73      2.76 o 
  -1   8   8       44.05       65.08      5.86 o 
   0   8   8       27.01       39.72      4.58 o 
   1   8   8       25.35       24.87      2.90 o 
   2   8   8        4.07        2.02      1.63 o 
  -4   9   8       79.47      120.66     11.77 o 
  -3   9   8       34.77       46.71      7.14 o 
  -2   9   8       47.00       50.81      7.76 o 
  -1   9   8        0.60       -0.79      1.79 o 
   0   9   8        3.07       -0.04      1.94 o 
   1   9   8      124.72      130.22     11.24 o 
  -3  -9   9       28.03       24.57      5.58 o 
  -2  -9   9        2.18        4.32      3.28 o 
  -1  -9   9       74.14       88.43     10.52 o 
   0  -9   9       30.88       39.69      7.56 o 
   1  -9   9       27.24       53.62      8.96 o 
   2  -9   9       41.55       55.89      9.06 o 
  -5  -8   9        9.16       11.80      3.96 o 
  -4  -8   9        7.16        3.98      2.24 o 
  -3  -8   9        1.61        5.99      3.22 o 
  -2  -8   9        0.18       -2.82      2.96 o 
  -1  -8   9       11.57        9.95      4.13 o 
   0  -8   9        2.47        9.98      4.11 o 
   1  -8   9        5.00        5.28      3.67 o 
   2  -8   9       53.65       54.08      8.76 o 
   3  -8   9       32.19       33.20      7.29 o 
  -6  -7   9        8.40        7.05      3.41 o 
  -5  -7   9        4.72        4.89      3.13 o 
  -4  -7   9        0.92       -0.30      5.49 o 
  -3  -7   9       75.34       83.95      9.22 o 
  -2  -7   9        7.30        7.44      3.52 o 
  -1  -7   9      123.58      126.51     11.66 o 
   0  -7   9        0.03       -0.18      2.33 o 
   1  -7   9       14.54       16.98      4.77 o 
   2  -7   9        0.03       -2.86      2.67 o 
   3  -7   9       16.66       11.47      4.88 o 
   4  -7   9        6.00        8.03      4.45 o 
  -7  -6   9        7.26        2.27      2.38 o 
  -6  -6   9       34.50       44.32      6.71 o 
  -5  -6   9        5.93        8.12      2.22 o 
  -4  -6   9       42.52       41.73      4.42 o 
  -3  -6   9        2.87        4.92      2.82 o 
  -2  -6   9        5.44        3.48      2.22 o 
  -1  -6   9        5.22       10.55      3.96 o 
   0  -6   9       20.41       12.39      4.00 o 
   1  -6   9        0.82        2.56      2.67 o 
   2  -6   9       27.67       35.29      6.68 o 
   3  -6   9       13.38       16.31      4.83 o 
   4  -6   9        2.04        5.85      3.19 o 
   5  -6   9       15.34       10.26      4.39 o 
   6  -6   9       49.13       59.63      9.61 o 
  -8  -5   9        0.33       -2.68      2.18 o 
  -7  -5   9       78.27       70.18      8.31 o 
  -6  -5   9        2.06        0.22      1.56 o 
  -5  -5   9      177.81      166.77      8.39 o 
  -4  -5   9       38.64       40.27      4.19 o 
  -3  -5   9       69.07       66.46      7.81 o 
  -2  -5   9      298.09      273.11      9.15 o 
  -1  -5   9        0.27       -0.10      0.92 o 
   0  -5   9       80.08       80.98      9.14 o 
   1  -5   9      207.55      185.45     13.91 o 
   2  -5   9      161.60      158.39     13.16 o 
   3  -5   9       83.37       89.51     10.38 o 
   4  -5   9        4.93        1.60      3.09 o 
   5  -5   9       84.53       90.89     11.02 o 
   6  -5   9       11.92       17.54      5.18 o 
  -8  -4   9       11.40       13.66      3.84 o 
  -7  -4   9        3.94        2.97      1.45 o 
  -6  -4   9        4.54        3.85      1.66 o 
  -5  -4   9       76.57       74.75      5.43 o 
  -4  -4   9       13.48       16.64      2.61 o 
  -3  -4   9       49.69       49.71      6.52 o 
  -2  -4   9       10.31       11.75      2.02 o 
  -1  -4   9       83.26       72.27      4.98 o 
   0  -4   9       13.71       18.69      4.67 o 
   1  -4   9       24.79       25.32      5.25 o 
   2  -4   9       19.24       20.17      5.15 o 
   3  -4   9      138.93      140.18     12.33 o 
   4  -4   9        9.40        4.82      3.41 o 
   5  -4   9        2.33        0.09      2.93 o 
   6  -4   9        2.34        1.09      2.69 o 
   7  -4   9        0.21       -6.10      4.07 o 
  -9  -3   9        6.26        4.55      2.57 o 
  -8  -3   9        6.24        6.89      2.80 o 
  -7  -3   9       26.33       26.15      3.22 o 
  -6  -3   9        0.14       -0.40      1.13 o 
  -5  -3   9        3.80        1.28      2.34 o 
  -4  -3   9        1.56        3.08      2.60 o 
  -3  -3   9       38.47       48.79      4.03 o 
  -2  -3   9      109.89      101.71      5.60 o 
  -1  -3   9       32.85       36.55      3.56 o 
   0  -3   9      196.19      205.74     13.37 o 
   1  -3   9      376.15      375.03     10.97 o 
   2  -3   9      266.69      252.83      9.21 o 
   3  -3   9       39.70       43.01      6.88 o 
   4  -3   9        6.99        8.26      3.81 o 
   5  -3   9        4.77        3.16      2.64 o 
   6  -3   9       13.57        9.91      4.02 o 
   7  -3   9        2.69        4.65      3.33 o 
  -9  -2   9        1.00        1.43      1.82 o 
  -8  -2   9       13.53       13.99      2.52 o 
  -7  -2   9        5.67        7.19      2.78 o 
  -6  -2   9       40.40       45.19      3.93 o 
  -5  -2   9       45.61       42.92      9.32 o 
  -4  -2   9       20.00       19.19      2.47 o 
  -3  -2   9       64.37       64.84      4.37 o 
  -2  -2   9        0.01        0.31      1.75 o 
  -1  -2   9       29.01       31.52      3.97 o 
   0  -2   9       40.60       38.77      3.24 o 
   1  -2   9        1.51        1.89      1.09 o 
   2  -2   9      162.58      146.21     10.17 o 
   3  -2   9      404.83      400.83     11.56 o 
   4  -2   9      132.00      133.61     11.85 o 
   5  -2   9       28.10       23.96      5.44 o 
   6  -2   9        1.90        1.29      2.28 o 
   7  -2   9        0.03       -1.23      2.62 o 
  -9  -1   9       39.75       39.32      5.54 o 
  -8  -1   9      100.43      111.72      6.33 o 
  -7  -1   9      222.68      228.60      8.63 o 
  -6  -1   9      150.72      157.77     14.25 o 
  -5  -1   9       26.52       25.00      2.58 o 
  -4  -1   9      230.42      222.84      7.19 o 
  -3  -1   9      304.88      316.33     20.16 o 
  -2  -1   9        5.12        2.93      1.02 o 
  -1  -1   9      167.16      164.61      8.78 o 
   0  -1   9      962.65      943.31     13.82 o 
   1  -1   9       19.92       20.99      2.33 o 
   2  -1   9       41.99       38.89      3.31 o 
   3  -1   9      179.20      175.38      7.33 o 
   4  -1   9      347.69      358.29     18.78 o 
   5  -1   9       16.80       16.88      4.72 o 
   6  -1   9       31.45       31.25      6.16 o 
   7  -1   9       56.27       56.93      8.13 o 
  -9   0   9      134.35      127.55      7.05 o 
  -8   0   9       96.05      103.37      6.01 o 
  -7   0   9       31.62       34.63      3.30 o 
  -6   0   9       96.41       93.32      4.99 o 
  -5   0   9      660.85      638.81     13.58 o 
  -4   0   9      557.79      548.17      9.77 o 
  -3   0   9       18.75       22.03      1.83 o 
  -2   0   9      870.02      814.03      8.44 o 
  -1   0   9      363.13      353.71     19.06 o 
   0   0   9       35.67       40.76      2.43 o 
   1   0   9      413.95      412.38     10.41 o 
   2   0   9      889.93      890.29     14.41 o 
   3   0   9       26.51       30.27      3.65 o 
   4   0   9       26.48       23.01      4.94 o 
   5   0   9      162.81      164.25     12.93 o 
   6   0   9      336.57      344.26     18.99 o 
   7   0   9       36.39       38.10      6.67 o 
  -9   1   9        4.31        6.45      2.86 o 
  -8   1   9        2.89        6.45      1.67 o 
  -7   1   9      163.41      164.77      5.39 o 
  -6   1   9       86.12       95.14      3.93 o 
  -5   1   9       51.82       49.10      2.60 o 
  -4   1   9       22.88       21.38      1.42 o 
  -3   1   9      248.51      217.70     15.86 o 
  -2   1   9       38.73       21.47      4.20 o 
  -1   1   9        5.97        2.29      2.14 o 
   0   1   9       19.25       11.42      3.16 o 
   1   1   9       12.89       10.59      1.31 o 
   2   1   9        8.87        7.20      1.41 o 
   3   1   9        7.61        6.46      1.52 o 
   4   1   9        0.75        0.11      1.58 o 
   5   1   9        0.51       -0.23      1.59 o 
   6   1   9       42.53       48.43      7.13 o 
   7   1   9        0.26       -0.01      4.68 o 
  -9   2   9        7.94        1.67      2.07 o 
  -8   2   9        0.34       -0.19      1.54 o 
  -7   2   9        8.95       11.08      2.26 o 
  -6   2   9       26.07       22.10      1.91 o 
  -5   2   9      150.14      135.57      6.76 o 
  -4   2   9      109.35       94.30      6.29 o 
  -3   2   9      129.45      109.50      6.15 o 
  -2   2   9        1.33        1.89      1.06 o 
  -1   2   9       18.45       15.40      2.42 o 
   0   2   9        1.55       -2.28      1.89 o 
   1   2   9       14.33       11.02      3.57 o 
   2   2   9        5.95        4.47      3.41 o 
   3   2   9       72.38       71.70      7.92 o 
   4   2   9       39.38       34.19      5.74 o 
   5   2   9        3.81        2.72      1.41 o 
   6   2   9       26.15       29.73      3.64 o 
  -9   3   9       18.50       21.46      4.85 o 
  -8   3   9        0.09       -2.77      2.21 o 
  -7   3   9        4.96        7.82      2.94 o 
  -6   3   9        0.61        2.30      1.36 o 
  -5   3   9        8.04       12.04      2.18 o 
  -4   3   9       28.77       26.60      3.24 o 
  -3   3   9      135.75      119.94      8.31 o 
  -2   3   9        1.55        1.03      0.84 o 
  -1   3   9        6.40       12.19      2.33 o 
   0   3   9        1.20        7.43      2.02 o 
   1   3   9       14.10        9.98      3.23 o 
   2   3   9        1.63        2.72      2.13 o 
   3   3   9       42.26       47.58      5.76 o 
   4   3   9       35.98       37.65      4.98 o 
   5   3   9        3.29        2.64      1.35 o 
   6   3   9       26.97       34.50      6.00 o 
  -9   4   9       26.75       27.37      5.53 o 
  -8   4   9       36.35       31.64      5.91 o 
  -7   4   9        6.98        3.23      2.23 o 
  -6   4   9        1.91        2.52      2.13 o 
  -5   4   9       40.20       35.79      4.61 o 
  -4   4   9       95.64       84.08      9.71 o 
  -3   4   9       64.11       50.34      5.20 o 
  -2   4   9        5.85        2.94      1.52 o 
  -1   4   9       49.53       43.60      4.89 o 
   0   4   9      140.00      124.73      7.19 o 
   1   4   9        0.04        0.51      1.10 o 
   2   4   9       28.12       31.11      5.25 o 
   3   4   9       58.10       54.80      7.02 o 
   4   4   9       40.25       45.73      6.51 o 
   5   4   9       35.81       41.84      6.50 o 
  -8   5   9       14.26        5.63      3.13 o 
  -7   5   9       22.63       16.12      4.58 o 
  -6   5   9        2.62       -1.94      2.28 o 
  -5   5   9       16.23        8.26      3.12 o 
  -4   5   9       32.19       31.21      5.11 o 
  -3   5   9      136.23      118.85      7.26 o 
  -2   5   9        6.75        2.96      2.45 o 
  -1   5   9       15.27       12.06      1.97 o 
   0   5   9       21.13       18.99      5.57 o 
   1   5   9        0.00       -0.45      1.31 o 
   2   5   9       64.84       53.76      6.99 o 
   3   5   9        0.06        7.12      2.93 o 
   4   5   9       10.95       10.26      3.37 o 
  -7   6   9        3.38        3.55      2.63 o 
  -6   6   9       38.40       47.92      7.30 o 
  -5   6   9        4.42        8.56      3.44 o 
  -4   6   9       11.74       17.52      4.44 o 
  -3   6   9        1.78        1.53      1.47 o 
  -2   6   9       77.19       98.49      6.86 o 
  -1   6   9        5.33        7.65      2.20 o 
   0   6   9       42.29       39.26      3.99 o 
   1   6   9        0.03       -1.18      1.40 o 
   2   6   9        2.31        0.44      1.39 o 
   3   6   9        3.89        2.72      2.54 o 
  -6   7   9        4.35        7.00      3.45 o 
  -5   7   9       19.30       19.80      5.08 o 
  -4   7   9        0.68       -0.01      1.62 o 
  -3   7   9       21.13       32.94     13.72 o 
  -2   7   9        5.50        8.19      2.33 o 
  -1   7   9       15.14       11.83      3.55 o 
   0   7   9        9.65        9.87      2.01 o 
   1   7   9        0.00       -0.61      2.26 o 
   2   7   9        0.42       -0.35      2.88 o 
   3   7   9        0.20        4.90      2.77 o 
  -4   8   9        0.97        3.91      2.73 o 
  -3   8   9       91.11      112.51      8.13 o 
  -2   8   9       46.76       62.06      6.07 o 
  -1   8   9       39.01       46.13      5.11 o 
   0   8   9        2.86        2.97      4.58 o 
   1   8   9       46.02       51.66      5.19 o 
  -3  -8  10       13.79       16.76      4.83 o 
  -2  -8  10       14.07        8.67      3.13 o 
  -1  -8  10        2.79        4.58      3.45 o 
   0  -8  10        0.00        0.45      3.16 o 
   1  -8  10        0.68        1.71      2.89 o 
  -5  -7  10       38.17       46.65      7.17 o 
  -4  -7  10       27.04       33.22      4.37 o 
  -3  -7  10      157.23      145.25     12.57 o 
  -2  -7  10       68.32       75.65      9.41 o 
  -1  -7  10       62.70       71.98      9.47 o 
   0  -7  10        6.29        6.80      3.68 o 
   1  -7  10       13.49       10.19      4.28 o 
   2  -7  10        7.56       12.57      4.68 o 
   3  -7  10       35.08       44.40      8.20 o 
  -6  -6  10       69.17       76.26      8.85 o 
  -5  -6  10       54.56       55.93      5.36 o 
  -4  -6  10       49.83       53.84     10.05 o 
  -3  -6  10       15.18       14.11      4.10 o 
  -2  -6  10       26.42       26.88      5.93 o 
  -1  -6  10        3.25        3.93      3.04 o 
   0  -6  10       10.78       14.28      4.63 o 
   1  -6  10        4.90        7.17      3.73 o 
   2  -6  10       12.76        7.67      3.61 o 
   3  -6  10        2.86       -0.61      2.23 o 
   4  -6  10        8.70        7.32      3.87 o 
  -7  -5  10        9.75       18.82      4.40 o 
  -6  -5  10        1.99        4.89      1.75 o 
  -5  -5  10       23.43       28.38      3.69 o 
  -4  -5  10        5.03        2.14      1.87 o 
  -3  -5  10        1.48        1.14      2.30 o 
  -2  -5  10        1.13        0.44      2.04 o 
  -1  -5  10        0.99        1.46      2.70 o 
   0  -5  10      278.89      234.29     16.11 o 
   1  -5  10        0.91       -1.20      2.52 o 
   2  -5  10        6.33        4.69      3.21 o 
   3  -5  10       43.25       39.00      7.34 o 
   4  -5  10       89.28       77.33     10.27 o 
   5  -5  10       46.01       51.46      8.85 o 
  -7  -4  10        0.14        0.72      1.12 o 
  -6  -4  10        0.22        1.66      1.50 o 
  -5  -4  10        0.44        1.19      1.79 o 
  -4  -4  10       25.06       21.85      3.06 o 
  -3  -4  10        9.78       14.56      4.19 o 
  -2  -4  10       29.74       30.78      5.56 o 
  -1  -4  10      186.32      178.10     13.40 o 
   0  -4  10       48.02       56.34      7.76 o 
   1  -4  10       10.96       14.95      4.29 o 
   2  -4  10       53.98       48.26      7.71 o 
   3  -4  10        7.89        4.48      2.57 o 
   4  -4  10       43.87       42.30      7.64 o 
   5  -4  10       10.30        9.36      3.44 o 
   6  -4  10       30.89       35.93      7.58 o 
  -8  -3  10       17.57       27.96      4.85 o 
  -7  -3  10        0.86        2.80      1.37 o 
  -6  -3  10        5.53        5.54      1.60 o 
  -5  -3  10        0.19        1.64      1.30 o 
  -4  -3  10        2.50        0.69      1.69 o 
  -3  -3  10        0.87        0.53      2.74 o 
  -2  -3  10        2.63       -1.49      1.99 o 
  -1  -3  10       60.68       48.50      7.00 o 
   0  -3  10       33.30       36.59      3.55 o 
   1  -3  10        0.19       -0.20      0.72 o 
   2  -3  10       23.64       27.86      5.86 o 
   3  -3  10        3.45       -2.25      2.76 o 
   4  -3  10        4.47        3.30      3.09 o 
   5  -3  10        0.69       -2.39      3.11 o 
   6  -3  10        0.02       -2.20      2.64 o 
  -8  -2  10        0.33        0.03      3.22 o 
  -7  -2  10       16.55       18.57      2.73 o 
  -6  -2  10       13.99       15.75      2.45 o 
  -5  -2  10        6.98        6.97      1.55 o 
  -4  -2  10      121.68      127.56     15.87 o 
  -3  -2  10       40.56       44.37      3.60 o 
  -2  -2  10        2.35       -0.21      1.74 o 
  -1  -2  10       18.52       21.38      2.46 o 
   0  -2  10       68.52       70.87      4.44 o 
   1  -2  10        3.96        3.19      1.25 o 
   2  -2  10       15.52       10.78      3.61 o 
   3  -2  10       44.47       54.41      7.87 o 
   4  -2  10       21.56       12.38      4.09 o 
   5  -2  10       37.55       31.52      6.38 o 
   6  -2  10        3.44        0.96      3.09 o 
  -8  -1  10      125.73      116.20     10.51 o 
  -7  -1  10       70.14       76.07      5.06 o 
  -6  -1  10       35.90       38.32      3.48 o 
  -5  -1  10        9.10        7.73      2.29 o 
  -4  -1  10        2.16        2.44      2.32 o 
  -3  -1  10      101.28       93.55      4.49 o 
  -2  -1  10       25.07       28.31      2.47 o 
  -1  -1  10      183.39      186.83     13.21 o 
   0  -1  10        0.05       -1.32      0.88 o 
   1  -1  10       74.46       72.79      4.25 o 
   2  -1  10      199.34      212.50     14.60 o 
   3  -1  10      229.27      250.54     16.15 o 
   4  -1  10       11.10       13.05      4.19 o 
   5  -1  10       55.18       60.74      8.67 o 
   6  -1  10      211.71      195.56     15.44 o 
  -9   0  10        0.06       -3.99      2.66 o 
  -8   0  10       22.36       23.26      4.87 o 
  -7   0  10       33.11       31.16      5.66 o 
  -6   0  10       60.54       60.60      7.57 o 
  -5   0  10       28.70       26.67      2.42 o 
  -4   0  10       37.30       30.17      4.90 o 
  -3   0  10      224.48      203.23      4.88 o 
  -2   0  10       36.08       30.83      1.35 o 
  -1   0  10       65.10       55.31      4.91 o 
   0   0  10      109.71      115.26      6.91 o 
   1   0  10      262.63      262.90     15.74 o 
   2   0  10       11.44       16.57      4.52 o 
   3   0  10      130.57      147.22     12.26 o 
   4   0  10      431.66      432.35     21.47 o 
   5   0  10      106.12      100.40     10.89 o 
   6   0  10        6.66        3.59      3.12 o 
  -9   1  10        7.18       17.19      4.61 o 
  -8   1  10        0.48       -1.73      2.16 o 
  -7   1  10       17.67       13.97      4.10 o 
  -6   1  10       15.59       14.47      2.36 o 
  -5   1  10      107.06      107.19      6.16 o 
  -4   1  10        0.00       -0.96      1.48 o 
  -3   1  10       15.66       18.47      4.24 o 
  -2   1  10        8.30        8.83      3.13 o 
  -1   1  10       55.64       36.63      5.88 o 
   0   1  10       54.18       76.02      8.37 o 
   1   1  10        0.60       -0.63      2.47 o 
   2   1  10        1.56        0.48      1.91 o 
   3   1  10       47.81       46.72      7.09 o 
   4   1  10        3.31        4.43      2.81 o 
   5   1  10        2.60        4.29      3.04 o 
   6   1  10        0.98       -5.70      3.80 o 
  -8   2  10        0.20        6.41      3.06 o 
  -7   2  10        4.81        4.82      1.64 o 
  -6   2  10        3.48        2.77      1.38 o 
  -5   2  10        3.19        1.85      1.68 o 
  -4   2  10        0.39        3.04      1.38 o 
  -3   2  10       56.74       52.51      4.60 o 
  -2   2  10       42.83       39.09      4.09 o 
  -1   2  10        1.55        2.30      2.30 o 
   0   2  10        0.14       -0.73      1.75 o 
   1   2  10        0.87        6.56      3.20 o 
   2   2  10       81.86      107.21     10.19 o 
   3   2  10       39.37       52.73      7.47 o 
   4   2  10        2.39        2.96      2.34 o 
   5   2  10       12.31        9.10      3.64 o 
   6   2  10        8.80        5.26      2.95 o 
  -8   3  10        1.86        6.01      3.16 o 
  -7   3  10        0.00       -0.54      1.24 o 
  -6   3  10        0.42       -0.41      2.94 o 
  -5   3  10        0.48        1.29      1.38 o 
  -4   3  10        0.26        1.23      2.68 o 
  -3   3  10       18.26       14.79      2.70 o 
  -2   3  10       35.76       24.96      3.38 o 
  -1   3  10       16.59        8.65      2.09 o 
   0   3  10        1.10        1.78      2.26 o 
   1   3  10        0.31        0.89      2.15 o 
   2   3  10        3.31        1.15      2.28 o 
   3   3  10        0.75        1.96      2.26 o 
   4   3  10       19.19       23.92      5.20 o 
   5   3  10        1.22        6.49      3.29 o 
  -8   4  10        8.32        7.07      3.10 o 
  -7   4  10        2.34       -0.19      3.25 o 
  -6   4  10       10.20        7.54      1.98 o 
  -5   4  10       82.22       95.42      6.62 o 
  -4   4  10       19.68       25.11      5.41 o 
  -3   4  10        1.40        0.52      1.08 o 
  -2   4  10       62.23       52.90      5.01 o 
  -1   4  10       18.91       14.20      2.68 o 
   0   4  10       33.16       34.78      4.21 o 
   1   4  10       47.80       37.69      6.12 o 
   2   4  10      163.87      182.68     13.40 o 
   3   4  10        0.04       -1.18      2.01 o 
   4   4  10       13.85       22.51      5.14 o 
  -7   5  10        1.32       -1.01      2.14 o 
  -6   5  10       13.54       11.07      2.58 o 
  -5   5  10       39.92       39.63      4.55 o 
  -4   5  10       54.94       67.94      5.81 o 
  -3   5  10       76.40       74.40      6.03 o 
  -2   5  10        2.33        1.60      1.28 o 
  -1   5  10        0.56       -0.70      1.59 o 
   0   5  10       18.05       14.86      2.98 o 
   1   5  10       13.89       15.04      4.04 o 
   2   5  10        0.14        4.57      2.32 o 
   3   5  10        0.56       -3.51      2.43 o 
   4   5  10       28.56       17.73      4.60 o 
  -6   6  10        5.99        6.30      3.06 o 
  -5   6  10        5.90        4.60      2.89 o 
  -4   6  10        4.17        2.87      1.78 o 
  -3   6  10        0.39        0.40      1.66 o 
  -2   6  10        6.85        7.50      2.31 o 
  -1   6  10       31.51       35.81      4.03 o 
   0   6  10       84.08       83.41     10.72 o 
   1   6  10        7.36        6.52      2.55 o 
   2   6  10        8.83        6.50      2.75 o 
   3   6  10        1.41        5.90      3.08 o 
  -5   7  10        1.84       -1.02      2.66 o 
  -4   7  10        3.24        0.17      1.48 o 
  -3   7  10       14.22       38.06      4.92 o 
  -2   7  10        2.05       -0.45      3.85 o 
  -1   7  10        1.28        0.52      1.38 o 
   0   7  10       19.59       26.24      5.65 o 
   1   7  10        1.31        3.79      2.79 o 
  -3  -7  11       76.94       81.15     10.17 o 
  -2  -7  11      266.65      305.99     19.59 o 
  -1  -7  11      126.37      113.62     12.30 o 
   0  -7  11       41.11       49.43      8.53 o 
   1  -7  11       14.72       12.84      5.23 o 
  -5  -6  11       20.99       24.23      3.69 o 
  -4  -6  11      155.10      177.61     16.94 o 
  -3  -6  11       47.46       41.29      7.16 o 
  -2  -6  11        0.34       -1.08      2.47 o 
  -1  -6  11        5.49        7.50      4.00 o 
   0  -6  11       26.39       24.36      6.01 o 
   1  -6  11        6.02        7.73      3.62 o 
   2  -6  11        6.56       12.51      4.97 o 
  -6  -5  11        6.53       11.67      4.66 o 
  -5  -5  11       11.40       15.18      3.23 o 
  -4  -5  11       22.24       19.68      3.28 o 
  -3  -5  11       14.11       16.94      4.73 o 
  -2  -5  11       75.23       74.16      9.38 o 
  -1  -5  11      116.29      136.89     12.84 o 
   0  -5  11        1.00        1.05      2.66 o 
   1  -5  11        0.62        1.35      2.15 o 
   2  -5  11       22.75       18.30      5.32 o 
   3  -5  11        8.08        9.66      4.13 o 
  -6  -4  11        3.78        6.40      2.01 o 
  -5  -4  11       30.80       39.07      4.20 o 
  -4  -4  11        6.78        7.88      2.12 o 
  -3  -4  11        4.56        3.74      1.62 o 
  -2  -4  11        2.73        7.50      3.28 o 
  -1  -4  11       20.30       23.25      5.27 o 
   0  -4  11        0.92       -0.94      2.27 o 
   1  -4  11       36.27       26.00      5.96 o 
   2  -4  11        0.02       -4.75      3.64 o 
   3  -4  11       28.02       38.68      7.31 o 
   4  -4  11       27.00       28.92      7.09 o 
  -7  -3  11       20.68       20.51      4.87 o 
  -6  -3  11        2.61        2.75      2.48 o 
  -5  -3  11       28.05       34.18      3.69 o 
  -4  -3  11        4.25        5.12      3.27 o 
  -3  -3  11        0.04        1.51      1.12 o 
  -2  -3  11       20.98       21.34      5.02 o 
  -1  -3  11       20.59       18.92      4.90 o 
   0  -3  11        8.96       10.64      3.84 o 
   1  -3  11        6.51        4.97      2.98 o 
   2  -3  11       11.45       11.93      4.09 o 
   3  -3  11       39.49       35.57      7.08 o 
   4  -3  11       64.97       70.60      9.89 o 
   5  -3  11        0.00       -4.40      3.22 o 
  -7  -2  11       18.99       28.84      5.79 o 
  -6  -2  11        0.10       -0.94      1.82 o 
  -5  -2  11        0.06        4.72      2.76 o 
  -4  -2  11        2.06        2.71      2.36 o 
  -3  -2  11        0.53       -0.01      0.85 o 
  -2  -2  11       84.65       79.25      5.22 o 
  -1  -2  11       28.39       38.40      6.57 o 
   0  -2  11       17.91       21.19      5.30 o 
   1  -2  11       33.14       31.86      6.29 o 
   2  -2  11        4.58        7.45      3.59 o 
   3  -2  11       22.09       22.15      5.75 o 
   4  -2  11        4.26        6.15      3.41 o 
   5  -2  11        6.44        7.22      4.27 o 
  -8  -1  11        0.82       -0.12      2.19 o 
  -7  -1  11        3.41        3.23      2.28 o 
  -6  -1  11       21.32       26.20      5.47 o 
  -5  -1  11        0.68        3.19      2.64 o 
  -4  -1  11        4.57       11.57      3.72 o 
  -3  -1  11       46.45       44.37      6.90 o 
  -2  -1  11        0.11        0.19      2.01 o 
  -1  -1  11       23.36       26.16      5.28 o 
   0  -1  11        0.54       -2.05      2.34 o 
   1  -1  11       66.08       59.49      8.18 o 
   2  -1  11       20.00       19.36      5.04 o 
   3  -1  11       28.57       21.74      5.30 o 
   4  -1  11       19.17       23.97      6.21 o 
   5  -1  11       65.25       62.41      9.27 o 
  -8   0  11        2.50        1.80      2.31 o 
  -7   0  11        1.19        0.54      1.62 o 
  -6   0  11       25.37       26.56      5.41 o 
  -5   0  11        2.16        2.44      1.75 o 
  -4   0  11       50.13       44.31      7.00 o 
  -3   0  11       60.19       67.24      8.29 o 
  -2   0  11        1.42        4.48      3.06 o 
  -1   0  11        4.93        2.72      2.55 o 
   0   0  11        2.59        6.40      3.34 o 
   1   0  11        9.23       11.38      3.88 o 
   2   0  11        9.77       12.08      4.20 o 
   3   0  11       28.80       22.04      5.32 o 
   4   0  11       20.38       15.90      4.70 o 
   5   0  11       10.29        7.29      3.78 o 
  -8   1  11        6.37        8.29      3.58 o 
  -7   1  11       23.10       29.14      5.84 o 
  -6   1  11        0.36       -0.53      1.51 o 
  -5   1  11        9.75        7.08      3.54 o 
  -4   1  11       13.36       12.76      3.92 o 
  -3   1  11        2.08        0.89      2.51 o 
  -2   1  11        9.12        6.47      2.88 o 
  -1   1  11       12.83        9.56      3.59 o 
   0   1  11        0.15       -3.00      2.40 o 
   1   1  11        9.00        3.84      2.90 o 
   2   1  11       49.67       49.04      7.43 o 
   3   1  11        1.47        2.28      2.54 o 
   4   1  11        6.54        6.53      3.44 o 
   5   1  11       21.40       20.84      5.85 o 
  -8   2  11       20.91       28.68      6.03 o 
  -7   2  11       38.52       40.47      6.93 o 
  -6   2  11       23.29       25.10      3.51 o 
  -5   2  11       44.19       52.01      4.79 o 
  -4   2  11       43.41       47.28      5.83 o 
  -3   2  11       12.00       14.39      4.38 o 
  -2   2  11        3.65        4.51      2.78 o 
  -1   2  11        0.49       -0.07      1.68 o 
   0   2  11        3.56        2.20      2.34 o 
   1   2  11       12.75       16.00      4.27 o 
   2   2  11       27.44       38.67      6.81 o 
   3   2  11       70.37       86.39      9.95 o 
   4   2  11      124.85      133.15     12.42 o 
  -7   3  11       21.71       19.88      5.07 o 
  -6   3  11        1.22        2.03      1.60 o 
  -5   3  11        0.96       -1.19      1.38 o 
  -4   3  11       10.95       15.22      2.89 o 
  -3   3  11        0.21        1.99      1.42 o 
  -2   3  11        3.84        2.50      1.35 o 
  -1   3  11        0.42        0.51      1.74 o 
   0   3  11        0.34        1.14      1.91 o 
   1   3  11        3.26        8.50      3.30 o 
   2   3  11        0.00        0.76      2.24 o 
   3   3  11        6.09        9.47      3.72 o 
   4   3  11       19.80       27.48      5.95 o 
  -7   4  11        1.01        3.07      1.69 o 
  -6   4  11        3.73        5.75      2.10 o 
  -5   4  11        0.00        1.40      1.59 o 
  -4   4  11       14.19       12.86      2.85 o 
  -3   4  11      107.88      117.67      8.65 o 
  -2   4  11        8.21       10.55      2.75 o 
  -1   4  11        6.73        1.45      1.67 o 
   0   4  11        6.46        1.25      2.20 o 
   1   4  11        8.99        7.93      3.34 o 
   2   4  11        2.05       -3.04      2.58 o 
   3   4  11        3.68        5.48      3.42 o 
  -6   5  11       23.09       25.35      5.11 o 
  -5   5  11        1.85        4.54      2.10 o 
  -4   5  11       13.17       10.95      2.07 o 
  -3   5  11       99.04      125.09      8.26 o 
  -2   5  11      212.49      270.70     12.06 o 
  -1   5  11      153.17      155.05      9.23 o 
   0   5  11       33.43       42.99      7.95 o 
   1   5  11       15.64       18.59      4.86 o 
   2   5  11        0.05        4.87      3.21 o 
  -5   6  11        5.67        3.85      3.09 o 
  -4   6  11        8.79        7.61      3.54 o 
  -3   6  11       11.39        8.42      2.25 o 
  -2   6  11        1.40        2.15      1.57 o 
  -1   6  11      116.36      143.68      9.15 o 
   0   6  11      144.44      168.02     13.95 o 
   1   6  11      117.10      138.93     12.81 o 
  -2  -6  12       25.46       35.96      7.35 o 
  -1  -6  12        0.84        0.96      2.11 o 
  -4  -5  12       26.42       36.57      6.83 o 
  -3  -5  12       29.89       27.74      6.09 o 
  -2  -5  12       15.32       20.10      5.57 o 
  -1  -5  12       17.73       18.66      5.55 o 
   0  -5  12        8.11        8.80      4.34 o 
   1  -5  12       32.11       33.25      7.20 o 
  -5  -4  12        8.37       17.70      4.85 o 
  -4  -4  12       19.15       25.33      5.77 o 
  -3  -4  12        7.65        8.79      3.68 o 
  -2  -4  12        5.91       11.96      4.25 o 
  -1  -4  12       25.06       24.81      5.96 o 
   0  -4  12        1.81       -1.17      2.11 o 
   1  -4  12       30.95       32.44      7.02 o 
   2  -4  12        0.65        0.99      2.82 o 
  -6  -3  12       11.85       10.55      4.13 o 
  -5  -3  12       10.66       15.83      5.24 o 
  -4  -3  12        0.58       -2.44      2.48 o 
  -3  -3  12        4.38       -3.92      3.13 o 
  -2  -3  12      142.12      172.92     14.48 o 
  -1  -3  12        1.58        3.41      2.46 o 
   0  -3  12        7.13        5.82      3.11 o 
   1  -3  12        0.66        4.82      2.99 o 
   2  -3  12        0.90        4.14      3.44 o 
   3  -3  12        1.19       -1.69      2.33 o 
  -6  -2  12       34.56       41.57      7.28 o 
  -5  -2  12       17.07       11.51      4.09 o 
  -4  -2  12       10.10       10.84      3.95 o 
  -3  -2  12       36.85       50.82      7.90 o 
  -2  -2  12       22.68       22.24      5.31 o 
  -1  -2  12        5.89        2.28      2.42 o 
   0  -2  12        5.30       12.22      4.59 o 
   1  -2  12        4.76        8.85      3.59 o 
   2  -2  12       32.42       30.48      6.83 o 
   3  -2  12       31.44       28.39      6.65 o 
  -6  -1  12        8.00        6.83      3.20 o 
  -5  -1  12       61.00       51.10      7.91 o 
  -4  -1  12        1.20       -4.70      3.27 o 
  -3  -1  12        0.08        0.92      2.47 o 
  -2  -1  12       15.68       15.98      4.88 o 
  -1  -1  12       40.00       47.49      7.64 o 
   0  -1  12       60.76       49.78      7.76 o 
   1  -1  12        1.62        2.12      2.34 o 
   2  -1  12       13.10       12.63      4.76 o 
   3  -1  12       19.80       18.14      5.16 o 
   4  -1  12       75.61       96.50     11.69 o 
  -7   0  12        2.28        9.84      3.59 o 
  -6   0  12        1.82       -1.93      2.55 o 
  -5   0  12       18.06       17.41      4.79 o 
  -4   0  12        0.01        1.55      2.63 o 
  -3   0  12       35.86       56.99      8.42 o 
  -2   0  12       10.64        8.90      3.46 o 
  -1   0  12       15.15       13.02      4.27 o 
   0   0  12        4.13        6.31      3.78 o 
   1   0  12       19.76       14.38      4.70 o 
   2   0  12        2.73        2.92      2.55 o 
   3   0  12        9.39        8.81      3.72 o 
   4   0  12        0.07       -0.99      2.43 o 
  -6   1  12        3.94        0.83      2.57 o 
  -5   1  12       32.96       28.69      5.92 o 
  -4   1  12        0.14        2.73      2.81 o 
  -3   1  12       59.46       72.39      9.30 o 
  -2   1  12       15.38       25.40      5.82 o 
  -1   1  12       20.83       35.08      6.69 o 
   0   1  12        0.47       -0.09      2.80 o 
   1   1  12        0.24        1.49      2.60 o 
   2   1  12        0.81       -1.91      2.57 o 
   3   1  12       19.67       14.72      4.92 o 
  -6   2  12       51.36       64.56      9.04 o 
  -5   2  12       30.61       36.33      6.63 o 
  -4   2  12       47.56       49.62      7.70 o 
  -3   2  12       73.69       85.01     10.09 o 
  -2   2  12       23.44       23.16      5.45 o 
  -1   2  12       95.21      104.42     11.08 o 
   0   2  12        5.49        9.49      3.92 o 
   1   2  12       19.69       17.19      4.87 o 
   2   2  12        1.56       -0.93      2.22 o 
   3   2  12       23.56       26.03      6.33 o 
  -6   3  12        0.03       -0.03      1.79 o 
  -5   3  12        9.84       12.77      2.85 o 
  -4   3  12        2.04       -1.54      2.00 o 
  -3   3  12        5.74        4.96      3.09 o 
  -2   3  12        0.72        3.43      2.62 o 
  -1   3  12       10.87       13.84      4.34 o 
   0   3  12        1.99        4.32      2.90 o 
   1   3  12        0.11        6.43      3.38 o 
   2   3  12        0.36       -0.03      2.36 o 
  -5   4  12       51.84       57.27      7.73 o 
  -4   4  12       47.24       38.07      6.32 o 
  -3   4  12        2.52        0.90      1.32 o 
  -2   4  12        2.29        1.75      1.65 o 
  -1   4  12        1.35       -0.50      2.09 o 
   0   4  12        5.90       13.89      4.61 o 
   1   4  12        8.33       13.85      4.35 o 
  -4   5  12       51.35       57.21      8.10 o 
  -3   5  12        0.40        2.80      2.49 o 
  -2   5  12        9.35       16.84      4.65 o 
  -1   5  12       47.99       64.75      9.17 o 
   0   5  12       94.25      108.62     11.77 o 
  -4  -3  13       44.04       46.94      8.20 o 
  -3  -3  13       50.12       75.26     10.22 o 
  -2  -3  13       38.34       46.79      8.28 o 
  -1  -3  13      116.72      121.21     13.10 o 
  -4  -2  13        1.75       -4.10      3.13 o 
  -3  -2  13        0.66        1.43      2.30 o 
  -2  -2  13       18.50       13.60      4.55 o 
  -1  -2  13      133.29      154.59     14.46 o 
   0  -2  13       84.43       96.48     11.61 o 
  -5  -1  13        0.88       -1.07      2.39 o 
  -4  -1  13        2.77        4.78      2.99 o 
  -3  -1  13        2.81        5.08      3.00 o 
  -2  -1  13       11.33       13.43      4.67 o 
  -1  -1  13       63.03       77.65     10.07 o 
   0  -1  13       10.86       22.67      6.25 o 
  -4   0  13        7.03       -0.85      2.68 o 
  -3   0  13       13.55       14.74      4.65 o 
  -2   0  13        0.98        0.08      2.43 o 
  -1   0  13        0.71        3.35      2.50 o 
   0   0  13       22.69       26.70      6.20 o 
  -3   1  13        0.51       -0.80      2.47 o 
  -2   1  13       32.99       43.73      7.80 o 
  -1   1  13       24.73       26.97      6.10 o 
   0   1  13       63.98       72.71      9.97 o 
                                                 
